# Supplementary material for: Population Genomic Structure and Recent Evolution of Plasmodium knowlesi, Peninsular Malaysia
Source: Emerg Infect Dis. 2020 Aug;26(8):1749–58. doi: 10.3201/eid2608.190864 (PMC7392424; doi:10.3201/eid2608.190864)
Supplement: Appendix 2 — Additional data for population genomic structure and recent evolution of Plasmodium knowlesi, peninsular Malaysia. [file 19-0864-Techapp-s2.xlsx]

## Sheet: Appendix 2 Datasheet 1
Article DOI: https://doi.org/10.3201/eid2608.190864
Population Genomic Structure and Recent Evolution of Plasmodium knowlesi, Peninsular Malaysia
Appendix 2 Datasheet 1. Genome-wide SNPs and genotype calls for all 28 new clinical isolates from Peninsular Malaysia (and in the reference sequence for comparison).
* The first two columns show the chromosomes and sequence positions, followed by the nucleotide in the reference P. knowlesi H strain.
* The rest of the columns show the majority nucleotide in each of the 28 new clinical isolates.
		H strain	GMK02	GMK03	GMK06	GMK07	KLK02	KLK04	KLK05	KLK06	KLK08	KLK12	KLK14	KLK15	KLK16	KLK17	KLK19	KLK21	KLK23	KLK24	KLK25	KLK27	SSK01	SSK02	SSK04	SSK05	TK01	TK03	TPK03	TPK06
PKNH_01_v2	31774	T	C	T	C	T	C	T	T	T	T	T	C	C	T	T	T	C	C	C	C	C	T	T	C	T	C	C	T	T
PKNH_01_v2	31807	A	G	A	A	A	A	A	A	A	A	A	A	A	A	A	A	A	A	A	A	A	A	A	A	A	A	A	A	A
PKNH_01_v2	31822	G	G	G	G	G	G	G	G	A	A	G	G	G	A	G	G	G	G	G	G	G	G	A	G	G	G	G	G	G
PKNH_01_v2	31823	T	T	T	T	T	T	T	C	C	C	T	T	T	C	T	C	T	T	T	T	T	C	C	T	C	T	T	T	C
PKNH_01_v2	31876	C	C	C	C	C	C	C	C	C	C	C	C	C	C	C	C	C	C	C	C	C	T	C	C	C	C	C	C	T
PKNH_01_v2	31901	T	T	C	T	T	T	T	C	C	C	C	T	T	C	T	C	C	T	T	C	T	C	C	T	C	T	T	C	C
PKNH_01_v2	31942	A	A	A	A	A	G	A	A	A	A	A	A	A	A	A	A	A	A	A	A	A	A	A	A	A	A	A	A	A
PKNH_01_v2	31951	T	T	T	T	T	T	T	C	T	T	T	T	T	T	T	C	T	T	T	T	T	T	T	T	T	T	T	T	T
PKNH_01_v2	32068	C	T	C	T	C	C	C	C	C	C	C	C	C	C	C	C	C	C	C	C	C	C	C	C	C	C	T	C	C
PKNH_01_v2	32187	G	G	G	G	G	C	G	G	G	G	G	G	C	G	G	G	G	G	G	G	G	G	G	G	G	C	C	G	G
PKNH_01_v2	32215	A	A	A	A	A	A	A	A	A	A	A	A	A	A	A	C	A	A	A	A	A	A	A	A	A	A	A	A	A
PKNH_01_v2	32296	C	A	C	A	C	C	C	C	C	C	C	A	C	C	C	C	A	A	A	A	A	C	C	C	C	C	C	C	C
PKNH_01_v2	32319	C	C	C	C	C	T	C	C	T	T	C	C	T	T	C	C	C	C	C	C	C	T	T	T	C	T	T	C	T
PKNH_01_v2	32408	T	A	T	A	T	A	T	T	T	T	T	A	A	T	T	T	A	A	A	A	A	T	T	A	T	A	A	T	T
PKNH_01_v2	32410	T	T	T	T	T	T	T	T	T	T	T	T	A	T	T	T	T	T	T	T	T	T	T	T	T	T	T	T	T
PKNH_01_v2	32428	T	T	C	C	T	T	T	T	C	C	C	C	T	C	T	C	C	T	T	C	T	C	C	T	T	T	T	C	C
PKNH_01_v2	32447	C	C	C	C	C	C	C	C	C	C	C	C	C	C	C	C	C	C	C	C	C	G	C	C	C	C	C	C	G
PKNH_01_v2	32467	T	A	A	A	T	A	T	T	A	A	A	A	A	A	T	A	A	A	A	A	A	A	A	A	T	A	A	A	A
PKNH_01_v2	32518	G	G	G	G	G	G	G	G	G	G	G	G	G	G	G	G	G	G	A	G	G	G	G	G	G	G	G	G	G
PKNH_01_v2	32542	C	C	C	C	C	C	C	C	C	C	C	A	C	C	C	C	A	C	C	C	C	C	C	C	C	C	C	C	C
PKNH_01_v2	32645	C	C	T	C	C	T	C	T	T	T	T	C	C	T	C	T	N	T	T	C	C	T	T	T	T	T	T	T	T
PKNH_01_v2	32750	T	G	G	G	T	G	T	T	G	G	G	G	T	G	T	G	G	T	T	T	G	G	G	T	G	T	G	N	G
PKNH_01_v2	32755	G	G	G	G	G	G	G	G	G	G	N	G	G	G	G	G	G	G	G	G	G	G	G	G	G	N	A	G	G
PKNH_01_v2	32788	A	G	A	G	A	G	A	A	A	A	N	G	A	A	A	A	A	A	A	A	G	A	A	A	A	N	A	A	A
PKNH_01_v2	32793	T	T	T	T	T	T	T	T	T	T	N	T	T	T	T	T	T	T	T	T	T	C	T	T	C	N	T	T	C
PKNH_01_v2	32961	A	A	N	A	A	A	A	A	A	A	N	A	A	A	A	A	A	A	A	A	A	A	A	A	A	A	A	C	A
PKNH_01_v2	33023	A	A	G	A	A	A	A	A	A	A	N	A	A	A	A	A	A	A	A	A	A	G	A	A	N	A	A	G	G
PKNH_01_v2	33123	G	G	G	G	G	G	G	G	G	G	G	G	A	G	G	G	N	A	A	A	G	G	G	A	G	N	G	G	G
PKNH_01_v2	33163	C	C	C	C	T	C	T	C	C	C	C	C	C	C	C	C	C	C	C	C	C	C	C	C	C	N	C	C	C
PKNH_01_v2	33164	C	C	C	C	T	C	T	C	C	C	C	C	C	C	C	C	C	C	C	C	C	C	C	C	C	N	C	C	C
PKNH_01_v2	33222	G	G	G	G	G	G	G	G	G	G	G	G	G	G	G	G	T	G	G	G	G	G	G	G	G	G	G	G	G
PKNH_01_v2	33235	T	C	T	T	T	T	T	T	T	T	T	T	T	T	T	T	T	T	T	T	T	T	T	T	T	T	T	T	T
PKNH_01_v2	33242	A	A	G	G	G	G	G	A	A	A	G	A	A	A	A	A	G	A	A	A	G	A	A	A	G	A	A	G	A
PKNH_01_v2	33243	T	T	T	T	T	C	T	T	T	T	T	T	T	T	T	T	T	T	T	T	C	T	T	T	T	T	T	T	T
PKNH_01_v2	33256	T	T	C	C	T	C	T	T	T	T	C	N	T	T	T	T	T	T	T	T	C	T	T	T	T	T	T	C	T
PKNH_01_v2	33257	A	A	A	A	A	A	A	A	A	A	A	A	A	A	A	A	A	A	A	A	A	A	A	A	A	A	A	A	A
PKNH_01_v2	33338	G	G	G	G	G	G	G	G	G	G	G	G	A	G	G	G	G	A	A	A	G	G	G	A	N	A	G	G	G
PKNH_01_v2	33357	C	C	C	T	C	C	C	C	C	C	C	C	C	C	C	T	T	C	C	C	C	C	C	C	N	C	C	C	C
PKNH_01_v2	33360	T	T	T	N	T	T	T	T	T	T	T	T	C	T	T	T	T	C	C	C	T	T	T	C	N	C	T	T	T
PKNH_01_v2	33363	T	T	T	N	T	T	T	T	T	T	T	A	T	T	T	T	T	T	T	T	T	T	T	T	N	T	T	T	T
PKNH_01_v2	33365	C	C	C	N	C	C	C	C	C	C	C	C	C	C	C	T	T	C	C	C	C	C	C	C	N	C	C	C	C
PKNH_01_v2	33379	T	T	T	N	T	T	T	T	T	T	T	T	T	T	T	C	T	T	T	T	T	T	T	T	N	T	T	T	T
PKNH_01_v2	33405	C	A	C	N	C	C	C	C	C	C	C	C	C	C	C	A	C	C	C	C	C	C	C	C	N	C	C	C	C
PKNH_01_v2	33416	T	T	T	N	T	T	T	T	C	C	T	T	T	C	T	T	T	T	T	T	T	T	C	T	N	T	T	T	T
PKNH_01_v2	33460	G	G	G	N	G	G	G	G	G	G	G	G	G	G	T	G	G	G	G	G	G	T	G	G	G	G	T	G	T
PKNH_01_v2	33470	G	G	G	N	G	T	G	G	G	G	G	G	G	G	G	G	G	G	G	G	G	G	G	G	G	G	G	G	G
PKNH_01_v2	33492	C	C	C	N	C	C	C	C	C	C	C	C	C	C	C	N	C	C	C	C	C	C	C	C	T	C	C	C	C
PKNH_01_v2	33504	G	G	A	N	G	G	G	G	G	G	A	G	G	G	G	N	G	G	G	G	G	G	G	G	G	G	G	A	G
PKNH_01_v2	33688	C	C	C	A	A	C	N	C	C	C	C	C	A	C	C	C	N	A	A	A	A	C	C	C	C	A	A	C	C
PKNH_01_v2	33690	C	C	T	C	C	C	N	C	C	C	T	C	C	C	C	C	C	C	C	C	C	C	C	C	C	C	C	T	C
PKNH_01_v2	33699	T	C	T	T	T	T	N	T	T	T	T	T	T	T	T	T	T	T	T	T	T	T	T	T	T	T	T	T	T
PKNH_01_v2	33709	T	T	T	C	C	T	N	T	T	T	T	T	T	T	C	T	C	T	T	T	T	T	T	T	T	C	T	T	T
PKNH_01_v2	33736	T	T	T	G	G	T	G	T	T	T	T	T	T	T	T	T	T	T	T	T	T	T	T	T	T	G	T	T	T
PKNH_01_v2	33744	C	A	C	C	C	C	C	C	C	C	C	C	C	C	C	C	C	C	C	C	C	C	C	C	T	C	C	C	C
PKNH_01_v2	33760	G	G	G	G	G	G	G	G	G	G	G	G	A	G	G	G	G	G	G	A	A	G	G	G	G	G	A	G	G
PKNH_01_v2	33762	C	C	C	C	C	C	C	C	C	C	C	C	C	C	C	C	A	C	C	C	C	C	C	C	C	C	C	C	C
PKNH_01_v2	33770	G	G	A	G	G	G	G	G	G	G	G	G	G	G	G	G	G	G	G	G	G	G	G	G	G	G	G	G	G
PKNH_01_v2	33835	A	A	A	C	C	C	C	A	A	A	A	A	A	A	A	A	A	A	A	C	C	A	A	A	A	C	C	A	A
PKNH_01_v2	33857	A	A	A	A	A	C	A	A	A	A	A	A	C	A	A	A	A	A	A	C	A	A	A	C	A	A	C	A	A
PKNH_01_v2	33859	A	A	A	A	A	A	A	A	A	A	A	A	A	A	A	A	A	A	A	A	A	A	A	A	A	A	T	A	A
PKNH_01_v2	33862	G	G	G	G	G	G	G	N	G	G	G	G	G	G	G	G	G	G	G	G	G	C	G	G	G	G	G	G	C
PKNH_01_v2	33875	T	T	T	T	T	T	T	N	T	T	T	T	T	T	T	T	T	T	T	T	T	T	T	T	T	T	T	T	T
PKNH_01_v2	33898	G	A	G	G	G	G	G	N	G	G	G	N	A	G	G	G	A	A	A	G	A	A	G	G	G	G	G	G	A
PKNH_01_v2	33965	T	T	T	C	C	T	N	N	T	T	T	T	T	T	T	T	C	T	T	T	C	T	T	T	T	T	T	T	T
PKNH_01_v2	33966	T	T	T	G	G	T	N	N	T	T	T	T	T	T	T	T	G	T	T	T	G	T	T	T	T	T	T	T	T
PKNH_01_v2	34368	A	C	A	A	A	A	A	N	A	A	A	A	A	A	A	A	A	A	A	A	A	A	A	A	A	A	A	A	A
PKNH_01_v2	34391	G	G	G	G	G	A	G	G	G	G	G	A	G	G	G	G	G	G	G	G	A	G	G	G	G	G	G	G	G
PKNH_01_v2	34419	C	C	C	C	C	C	C	N	C	C	C	C	C	C	C	C	C	C	C	C	C	C	C	C	C	C	C	C	C
PKNH_01_v2	34434	G	G	G	G	G	G	G	G	G	G	G	G	G	G	G	G	G	G	G	G	G	G	G	G	G	G	G	G	G
PKNH_01_v2	34439	T	C	C	T	T	T	T	C	C	C	C	T	T	C	T	C	C	T	T	T	T	T	C	T	C	T	T	C	T
PKNH_01_v2	34470	C	C	C	C	C	C	C	C	A	A	C	C	C	A	C	A	C	C	C	C	C	A	A	C	C	C	C	C	A
PKNH_01_v2	34491	C	T	C	C	C	C	C	C	C	C	C	C	C	C	C	C	C	C	C	C	C	C	C	C	C	C	C	C	C
PKNH_01_v2	34517	G	G	A	G	G	G	G	G	G	G	A	G	G	G	G	G	G	G	G	G	G	G	G	G	G	G	G	A	G
PKNH_01_v2	34530	C	C	C	C	C	C	C	T	C	C	C	C	C	C	C	C	C	C	C	C	C	C	C	C	C	C	C	C	C
PKNH_01_v2	34532	G	G	G	G	G	G	G	G	A	A	G	G	G	A	G	G	G	G	G	G	G	G	A	G	G	G	G	G	G
PKNH_01_v2	34548	G	A	G	G	G	G	G	A	G	G	G	G	G	G	G	G	G	G	G	G	G	G	G	G	G	G	G	G	G
PKNH_01_v2	34573	C	A	C	C	C	C	C	C	C	C	C	C	C	C	C	C	C	C	C	C	C	C	C	C	C	C	C	C	C
PKNH_01_v2	34579	T	T	T	T	T	T	T	T	T	T	T	T	T	T	T	T	T	T	T	T	T	T	T	T	C	T	T	T	T
PKNH_01_v2	34583	C	C	T	C	T	T	T	C	T	T	T	T	T	T	C	T	T	T	T	T	T	T	T	C	T	T	T	T	T
PKNH_01_v2	34604	C	C	C	C	C	C	C	C	C	C	C	C	C	C	C	C	C	C	C	C	C	C	C	C	C	C	C	C	C
PKNH_01_v2	34652	G	G	G	G	G	G	G	N	G	G	G	G	G	G	G	G	G	G	G	G	G	G	G	G	G	G	G	G	G
PKNH_01_v2	34680	A	A	G	A	A	A	A	G	G	G	G	A	A	G	A	G	A	A	A	A	A	G	G	A	G	A	A	G	G
PKNH_01_v2	34769	T	T	T	T	T	G	T	T	T	T	T	G	T	T	T	T	T	G	G	T	G	T	T	T	T	G	T	T	T
PKNH_01_v2	34771	T	T	T	T	T	T	T	T	T	T	T	T	T	T	T	T	T	T	T	T	T	G	T	T	T	T	T	T	G
PKNH_01_v2	34785	C	C	T	C	C	C	C	C	C	C	T	C	C	C	C	C	C	C	C	C	C	C	C	C	C	C	C	T	C
PKNH_01_v2	34833	T	T	T	T	T	T	T	C	T	T	T	T	T	T	T	T	T	T	T	T	T	T	T	T	C	T	T	T	T
PKNH_01_v2	34864	G	G	A	G	G	G	G	G	G	G	A	G	G	G	G	G	G	G	G	G	G	G	G	G	G	G	G	A	G
PKNH_01_v2	34990	T	T	T	A	A	T	A	T	T	T	T	T	T	T	T	T	T	A	A	T	T	T	T	T	T	A	T	T	T
PKNH_01_v2	35523	C	C	C	C	C	C	C	T	T	T	C	C	C	T	C	T	C	C	C	C	C	C	T	C	T	N	C	C	C
PKNH_01_v2	35528	T	T	T	T	T	T	T	T	T	T	T	T	T	T	T	T	T	T	T	T	T	T	T	T	T	N	T	T	T
PKNH_01_v2	35536	C	C	C	C	C	C	C	C	C	C	C	C	C	N	C	C	C	C	C	C	C	C	C	C	C	N	C	T	C
PKNH_01_v2	35575	C	C	C	C	C	C	C	C	C	C	T	C	C	N	C	C	C	C	C	C	C	C	C	C	C	N	C	C	C
PKNH_01_v2	35582	C	C	C	C	C	C	C	C	A	A	C	C	C	A	C	A	C	C	C	C	C	C	A	C	A	N	C	C	C
PKNH_01_v2	35624	T	T	T	T	T	T	T	G	T	T	T	T	T	T	T	T	T	T	T	T	T	T	T	T	T	N	T	T	T
PKNH_01_v2	35650	A	A	A	C	C	C	C	A	C	C	A	A	A	C	A	A	A	C	C	A	A	C	C	A	N	N	C	A	C
PKNH_01_v2	35653	G	G	G	A	G	G	G	G	G	G	G	G	G	G	G	G	G	A	A	G	G	A	G	G	G	N	A	G	A
PKNH_01_v2	35676	A	A	A	A	A	A	A	A	C	C	A	A	A	C	A	A	A	A	A	A	A	A	C	A	A	A	A	A	A
PKNH_01_v2	35688	G	G	G	G	G	G	G	G	A	A	G	G	G	A	G	G	G	G	G	G	G	G	A	G	G	G	G	G	G
PKNH_01_v2	35715	G	G	G	G	G	G	G	G	G	G	G	G	G	G	G	G	G	G	A	G	G	G	G	G	A	A	G	G	G
PKNH_01_v2	35717	A	A	A	A	A	C	A	A	A	A	A	C	A	A	A	C	A	A	A	A	C	A	A	A	A	A	A	A	A
PKNH_01_v2	35727	A	A	A	A	A	A	A	A	A	A	A	A	A	A	A	A	A	A	A	A	A	A	A	A	G	A	A	A	A
PKNH_01_v2	35854	G	G	G	G	A	G	A	G	G	G	G	G	G	G	G	A	G	G	G	G	G	G	G	G	G	G	G	G	G
PKNH_01_v2	35881	G	G	G	G	G	G	G	G	G	G	G	G	G	G	G	A	G	G	G	G	G	A	G	G	G	G	G	G	A
PKNH_01_v2	35893	A	A	A	A	A	A	A	A	A	A	A	A	A	A	A	N	A	A	A	A	A	T	A	A	A	A	A	A	T
PKNH_01_v2	35944	G	G	G	G	G	G	G	G	G	G	G	G	G	G	G	N	G	G	G	G	G	A	G	G	G	G	G	G	A
PKNH_01_v2	35945	C	C	T	C	C	C	C	C	C	C	T	C	C	C	C	N	C	C	C	C	C	C	C	C	C	C	C	T	C
PKNH_01_v2	35958	G	G	G	G	G	G	G	G	G	G	G	G	G	G	G	N	G	G	G	G	G	N	G	G	G	G	G	G	T
PKNH_01_v2	35982	C	C	C	C	C	C	C	C	C	C	C	C	C	C	C	C	A	C	C	C	C	N	C	C	C	C	C	C	C
PKNH_01_v2	35987	G	G	G	G	G	G	G	G	G	G	G	G	G	G	G	A	G	G	G	G	G	N	G	G	G	G	G	G	A
PKNH_01_v2	36004	G	G	G	G	A	A	A	G	G	G	G	G	G	G	G	G	G	A	G	G	G	G	G	G	G	G	A	G	G
PKNH_01_v2	36020	C	C	G	C	C	C	C	C	G	G	G	C	C	G	C	C	C	C	C	C	C	C	C	C	C	C	C	G	C
PKNH_01_v2	36031	G	G	G	G	G	G	G	G	A	A	G	G	G	A	G	G	G	G	G	G	G	G	G	G	G	G	G	G	G
PKNH_01_v2	36087	A	A	A	A	A	A	A	A	A	A	A	A	T	A	A	A	A	A	A	T	A	A	A	A	A	A	A	A	A
PKNH_01_v2	36140	A	A	N	A	A	A	A	A	A	A	N	A	A	A	A	A	A	A	A	A	A	A	A	A	A	A	A	G	A
PKNH_01_v2	36190	C	C	C	C	A	C	A	C	C	C	C	C	C	C	C	C	C	C	C	C	C	C	C	C	C	A	C	C	C
PKNH_01_v2	36203	C	C	C	C	C	C	C	C	C	C	C	C	C	C	C	C	C	C	C	C	C	C	C	G	C	C	C	C	C
PKNH_01_v2	36229	G	G	G	G	G	G	G	G	G	G	G	G	G	G	G	G	G	G	G	G	G	G	G	T	G	G	G	G	G
PKNH_01_v2	36230	C	C	A	C	C	C	C	C	C	C	A	C	C	C	C	C	C	C	C	C	C	C	C	C	C	C	C	A	C
PKNH_01_v2	36253	G	G	G	G	G	G	G	G	G	G	G	G	G	G	G	G	G	G	G	G	G	G	G	G	G	G	G	G	G
PKNH_01_v2	36255	A	A	A	A	A	T	A	A	A	A	A	A	T	A	A	A	T	A	A	T	A	A	A	A	A	A	A	A	A
PKNH_01_v2	36257	T	C	C	T	C	T	C	T	T	T	C	T	T	T	T	T	T	T	T	T	T	T	T	T	T	C	T	C	T
PKNH_01_v2	36261	A	A	G	A	A	A	A	A	A	A	G	A	A	A	A	A	A	A	A	A	A	A	A	A	A	A	A	G	A
PKNH_01_v2	36263	A	A	A	A	A	A	A	A	A	A	A	T	A	A	A	A	A	A	A	A	T	A	A	A	A	A	A	A	A
PKNH_01_v2	36266	G	T	G	G	T	G	T	G	G	G	G	G	G	G	G	G	G	G	G	G	G	G	G	G	G	T	G	G	G
PKNH_01_v2	36419	G	G	G	G	G	G	G	G	G	G	G	G	T	G	G	G	T	G	G	T	G	G	G	G	G	G	G	G	G
PKNH_01_v2	36497	A	A	T	A	A	A	A	A	A	A	T	A	A	A	A	A	A	A	A	A	A	A	A	A	A	A	A	T	A
PKNH_01_v2	36704	C	C	C	T	C	C	C	T	C	C	C	C	C	C	C	C	C	C	C	C	C	C	C	C	C	C	C	C	C
PKNH_01_v2	36713	A	A	A	G	A	A	A	G	A	A	A	A	A	A	A	A	A	A	A	A	A	A	A	A	A	A	A	A	A
PKNH_01_v2	36795	T	T	T	T	T	T	T	T	T	T	T	T	T	T	T	T	T	T	T	T	T	T	T	T	T	T	T	T	T
PKNH_01_v2	36810	G	G	G	G	G	G	G	G	A	A	G	A	G	A	G	G	G	G	G	G	G	G	G	G	G	G	G	G	G
PKNH_01_v2	36811	T	T	T	C	T	T	T	T	T	T	T	T	T	T	T	T	T	C	C	T	T	T	T	T	T	T	T	T	T
PKNH_01_v2	36835	A	A	A	A	G	A	G	A	A	A	A	G	A	A	A	A	G	A	A	A	G	A	A	A	A	A	A	A	A
PKNH_01_v2	36838	G	G	A	G	A	G	A	A	G	G	A	G	G	G	G	G	G	G	G	G	G	G	G	G	G	G	G	A	G
PKNH_01_v2	36956	T	T	T	T	T	N	T	T	T	T	T	T	C	T	T	T	T	T	T	C	T	T	T	T	T	T	T	T	T
PKNH_01_v2	36961	T	T	C	T	T	N	T	T	T	T	C	T	T	T	T	T	T	T	T	T	T	T	T	T	T	T	T	C	T
PKNH_01_v2	36989	T	T	T	T	T	T	T	T	T	T	T	T	A	N	T	T	T	T	T	A	T	T	T	T	T	T	T	T	T
PKNH_01_v2	37070	A	A	T	A	A	N	A	T	T	T	T	A	A	N	A	T	A	A	A	A	A	T	T	A	T	A	A	T	T
PKNH_01_v2	37128	A	A	A	A	A	C	A	A	A	A	A	A	A	A	A	A	A	A	A	A	A	A	A	A	A	A	A	A	A
PKNH_01_v2	37164	T	T	C	T	C	C	C	C	C	C	C	C	C	C	T	C	C	C	C	C	C	C	C	C	C	T	T	C	C
PKNH_01_v2	37218	C	C	C	C	C	C	C	C	C	C	C	C	T	C	C	C	C	C	T	T	C	C	C	T	C	C	C	C	C
PKNH_01_v2	37235	C	C	C	C	C	C	C	C	C	C	C	C	T	C	C	C	C	C	T	T	C	C	C	T	C	C	C	C	C
PKNH_01_v2	37251	A	A	G	A	G	A	G	G	G	G	G	G	A	G	A	G	G	G	A	A	A	G	G	A	G	A	A	G	G
PKNH_01_v2	37276	T	G	T	T	T	T	T	T	T	T	T	T	T	T	T	T	T	T	T	T	T	T	T	T	T	T	T	T	T
PKNH_01_v2	37303	G	C	C	G	C	C	C	C	C	C	C	C	C	C	G	G	C	C	C	C	G	G	C	C	G	C	G	C	G
PKNH_01_v2	37320	C	C	C	C	C	T	C	C	C	C	C	C	C	C	C	C	C	C	C	C	C	C	C	C	C	C	C	C	C
PKNH_01_v2	37394	C	C	C	C	C	C	C	C	C	C	C	N	C	C	C	C	C	A	C	C	C	C	C	C	C	C	A	C	C
PKNH_01_v2	37413	C	T	T	T	T	T	T	T	T	T	T	T	C	T	C	T	T	T	T	C	C	T	T	T	T	T	T	T	T
PKNH_01_v2	37511	G	G	A	G	G	G	G	G	G	G	A	G	A	G	G	G	A	G	G	G	G	G	G	G	G	G	G	A	G
PKNH_01_v2	37551	C	C	C	C	C	C	C	T	C	C	C	C	C	C	C	T	C	C	C	C	C	T	C	C	T	C	C	C	T
PKNH_01_v2	37583	C	C	C	G	C	C	C	C	C	C	C	C	C	C	C	C	C	C	C	C	C	C	C	C	C	C	C	C	C
PKNH_01_v2	37653	G	G	C	G	G	G	G	G	G	G	C	G	G	G	G	G	G	G	G	G	G	G	G	G	G	G	G	C	G
PKNH_01_v2	37709	C	C	C	C	C	C	C	C	C	C	C	C	C	C	C	C	C	C	G	C	C	C	C	G	C	G	C	C	C
PKNH_01_v2	37717	G	G	C	G	G	G	G	C	C	C	C	C	C	C	G	C	G	C	C	C	G	C	C	C	C	C	C	C	C
PKNH_01_v2	37735	G	G	G	G	G	G	G	G	G	G	N	C	G	G	G	G	G	C	G	G	G	G	G	G	N	G	C	G	G
PKNH_01_v2	37824	T	T	C	T	T	C	T	C	C	C	N	T	C	C	T	C	T	T	T	C	T	C	C	T	C	N	T	C	C
PKNH_01_v2	37835	G	G	G	G	G	G	G	G	G	G	N	G	G	G	G	G	G	G	G	G	G	G	G	G	G	N	G	G	G
PKNH_01_v2	37848	C	C	T	C	C	C	C	C	C	C	T	C	C	C	C	C	C	C	C	C	C	C	C	C	N	N	C	T	C
PKNH_01_v2	37889	C	C	C	C	C	C	C	C	C	C	C	C	N	C	C	C	C	C	A	C	C	C	C	C	C	A	C	C	C
PKNH_01_v2	37941	T	T	T	T	T	T	T	T	T	T	T	T	T	T	T	T	T	T	T	T	T	T	T	T	T	T	T	T	G
PKNH_01_v2	37960	G	G	G	G	G	G	G	G	G	G	G	G	T	G	G	G	G	G	G	G	G	G	G	G	G	G	G	G	G
PKNH_01_v2	37972	G	G	G	G	G	G	G	G	G	G	G	T	G	G	G	G	T	T	G	G	G	G	G	G	G	G	T	G	G
PKNH_01_v2	37973	C	C	C	C	C	C	C	C	C	C	C	C	G	C	C	C	C	C	C	C	C	C	C	C	C	C	C	C	C
PKNH_01_v2	37977	A	A	A	T	A	A	A	A	A	A	A	A	A	A	A	A	A	A	A	A	A	A	A	A	A	A	A	A	A
PKNH_01_v2	37997	G	G	G	G	G	G	G	G	G	G	G	G	G	G	G	G	G	G	G	G	G	G	G	G	G	G	G	G	A
PKNH_01_v2	38000	G	G	G	G	G	G	G	G	A	A	G	G	G	A	G	G	G	G	G	G	G	G	A	G	G	G	G	G	G
PKNH_01_v2	38029	G	G	G	G	G	G	G	G	G	G	G	G	G	G	G	G	G	G	G	G	G	A	G	G	A	G	G	G	G
PKNH_01_v2	38030	C	C	C	C	C	C	C	C	C	C	C	C	C	C	C	T	C	C	C	C	C	C	C	C	C	C	C	C	C
PKNH_01_v2	38055	G	C	C	C	C	C	C	C	C	C	C	C	C	C	G	C	C	C	C	C	G	C	C	C	C	C	C	C	C
PKNH_01_v2	38069	A	A	A	A	A	A	A	T	T	T	A	A	T	T	A	T	T	A	A	A	A	T	T	A	T	A	A	A	T
PKNH_01_v2	38103	T	T	T	T	T	T	T	T	A	A	T	T	T	A	T	T	T	T	T	T	T	T	A	T	T	T	T	T	T
PKNH_01_v2	38120	C	C	C	C	C	C	C	A	C	C	C	C	C	C	C	C	C	C	C	C	C	C	C	C	C	C	A	C	C
PKNH_01_v2	38124	G	G	G	G	G	G	G	G	G	G	G	G	G	G	G	G	G	G	G	G	G	G	G	G	G	G	G	G	C
PKNH_01_v2	38144	A	A	A	A	A	A	A	A	A	A	A	A	A	A	A	A	A	A	A	A	A	A	A	A	A	A	G	A	A
PKNH_01_v2	38196	G	G	G	G	G	G	G	G	G	G	G	G	G	G	G	G	G	G	G	T	G	G	G	G	G	G	G	G	G
PKNH_01_v2	38244	C	C	C	C	C	C	C	T	C	C	C	C	C	C	C	C	C	C	C	C	C	C	C	C	C	C	C	C	C
PKNH_01_v2	40163	A	A	C	C	A	A	A	C	C	C	N	A	C	C	A	C	A	C	C	C	C	A	C	A	A	N	A	C	C
PKNH_01_v2	40165	C	C	C	C	G	C	G	C	C	C	C	C	C	C	C	C	G	C	C	C	C	C	C	C	C	N	G	C	C
PKNH_01_v2	40299	G	G	G	G	G	G	G	G	G	G	G	G	G	G	G	G	G	C	G	G	G	G	G	G	G	N	G	G	G
PKNH_01_v2	40312	T	T	T	T	T	T	T	T	T	T	T	T	C	T	T	T	T	T	T	C	C	T	T	T	T	T	T	T	T
PKNH_01_v2	40384	C	C	C	C	C	C	C	C	C	C	N	C	C	C	C	C	C	C	C	C	C	C	C	C	C	C	C	C	C
PKNH_01_v2	41416	T	T	T	T	T	T	T	T	T	T	N	T	T	T	T	T	T	T	T	T	T	T	T	T	T	T	T	T	T
PKNH_01_v2	41469	G	G	G	G	G	G	G	G	G	G	G	G	A	G	G	G	G	G	G	G	G	G	G	G	G	G	G	G	G
PKNH_01_v2	41490	C	C	C	C	C	C	C	C	C	C	N	C	C	C	C	C	C	C	C	C	C	C	C	C	C	C	C	C	C
PKNH_01_v2	41498	C	C	C	C	C	C	C	C	C	C	C	C	T	C	C	C	C	C	C	C	C	C	C	C	C	C	C	C	C
PKNH_01_v2	41509	G	G	G	G	C	G	C	G	G	G	G	G	G	G	G	G	G	G	G	G	G	G	G	G	G	G	G	G	G
PKNH_01_v2	41511	C	C	C	C	A	C	A	C	C	C	N	C	C	C	C	C	C	C	C	C	C	C	C	C	C	C	T	C	C
PKNH_01_v2	41512	A	A	A	A	A	A	A	A	A	A	N	A	C	A	A	A	A	A	A	A	A	A	A	A	A	A	A	A	A
PKNH_01_v2	41520	G	G	G	G	G	G	G	G	G	G	N	G	G	G	G	G	G	G	G	G	A	G	G	G	G	G	G	G	G
PKNH_01_v2	41531	C	C	C	C	C	C	C	C	C	C	C	C	T	C	C	C	C	C	C	C	C	C	C	C	C	C	C	C	C
PKNH_01_v2	41539	A	A	G	A	A	A	A	G	G	G	G	A	A	G	A	G	A	A	A	A	A	G	G	A	G	A	G	G	G
PKNH_01_v2	41550	T	T	T	T	T	T	T	T	T	T	T	T	T	T	T	T	T	T	T	T	T	T	T	T	T	T	T	T	T
PKNH_01_v2	41552	G	G	G	G	G	G	G	G	G	G	G	G	G	G	G	G	G	G	G	G	G	G	G	G	G	G	C	G	G
PKNH_01_v2	42300	T	T	T	T	T	T	T	T	T	T	T	T	T	T	T	N	T	T	T	T	T	T	T	T	T	T	T	T	T
PKNH_01_v2	42373	C	C	C	C	C	C	C	C	C	C	C	C	C	C	C	C	C	C	C	A	C	C	C	C	C	C	C	C	C
PKNH_01_v2	42376	A	T	T	A	T	T	T	T	T	T	T	A	T	T	A	T	T	A	A	T	T	T	T	T	T	T	T	T	T
PKNH_01_v2	42385	G	G	G	G	G	G	G	G	G	G	G	G	G	G	A	G	G	G	G	G	G	G	G	G	G	G	G	G	G
PKNH_01_v2	42399	T	T	T	T	T	T	T	T	T	T	T	T	T	T	T	T	C	T	T	T	T	T	T	T	T	T	T	T	T
PKNH_01_v2	42404	T	T	T	T	T	T	T	T	T	T	T	T	T	T	T	T	T	T	T	T	T	T	T	T	T	T	T	T	T
PKNH_01_v2	42409	T	T	T	T	T	T	T	T	T	T	T	T	T	T	T	T	T	T	T	T	T	T	T	A	T	T	T	T	T
PKNH_01_v2	42480	T	T	T	G	T	T	N	T	T	T	T	T	T	T	G	T	T	G	G	T	T	T	T	T	T	T	T	T	T
PKNH_01_v2	42530	G	G	T	T	T	G	N	T	T	T	T	T	T	T	T	T	G	T	T	G	G	T	T	G	T	N	G	T	T
PKNH_01_v2	42604	T	T	N	C	T	T	N	T	T	T	T	T	C	T	T	T	T	C	C	T	T	T	T	T	T	T	T	T	T
PKNH_01_v2	43019	G	G	G	G	G	G	G	G	G	G	G	G	G	G	G	G	A	G	G	G	G	G	G	G	G	G	G	G	G
PKNH_01_v2	43033	C	C	T	C	C	C	C	T	T	T	T	C	C	T	C	T	C	C	C	C	C	T	T	C	T	C	C	T	T
PKNH_01_v2	43037	G	G	G	G	G	G	G	G	G	G	G	G	G	G	A	G	G	G	G	G	G	G	G	G	G	G	G	G	G
PKNH_01_v2	43079	C	C	C	C	C	C	C	C	C	C	C	C	C	C	C	C	C	C	T	C	C	C	C	C	C	C	C	C	C
PKNH_01_v2	43114	C	C	C	C	C	C	C	C	C	C	C	C	C	C	C	C	C	C	C	C	C	C	C	C	C	C	C	C	C
PKNH_01_v2	43151	T	T	G	T	T	G	T	G	G	G	G	T	T	G	T	G	T	T	T	T	T	N	G	T	G	T	G	G	G
PKNH_01_v2	43461	A	G	N	G	G	G	G	G	G	G	G	G	G	G	G	G	G	G	G	G	G	G	G	G	G	N	G	G	G
PKNH_01_v2	43548	G	G	G	G	G	T	G	G	G	G	G	G	G	G	G	G	G	G	G	G	G	G	G	G	G	N	G	G	G
PKNH_01_v2	43577	T	T	T	T	T	T	T	T	T	T	T	T	T	T	T	T	T	T	T	T	T	T	T	T	T	N	T	T	T
PKNH_01_v2	43581	G	G	A	G	G	G	G	G	G	G	A	G	G	G	G	G	G	G	G	G	G	G	G	G	G	N	G	A	G
PKNH_01_v2	43593	G	G	A	G	G	G	G	G	G	G	A	G	G	G	G	G	G	G	G	G	G	G	G	G	G	N	G	G	G
PKNH_01_v2	43595	C	C	C	C	C	C	C	C	C	C	C	C	C	C	C	C	A	C	C	C	C	C	C	C	C	N	C	C	C
PKNH_01_v2	43601	C	T	C	C	T	T	T	C	C	C	C	C	C	C	T	C	T	C	T	T	C	C	C	T	C	C	C	C	C
PKNH_01_v2	43643	C	C	C	C	C	C	C	C	C	C	C	C	C	C	C	C	C	C	C	C	A	C	C	C	C	C	C	C	C
PKNH_01_v2	43656	C	C	C	C	C	C	C	C	C	C	C	C	C	C	C	C	C	C	C	C	C	C	C	C	C	C	C	C	T
PKNH_01_v2	43668	A	A	A	A	A	G	A	A	A	A	A	A	A	A	G	A	A	A	A	A	A	A	A	G	A	A	A	A	A
PKNH_01_v2	43716	C	C	C	C	C	C	C	C	C	C	N	C	C	C	C	C	C	C	C	C	G	C	C	C	C	C	C	C	C
PKNH_01_v2	43921	G	G	G	G	G	G	G	G	G	G	G	G	G	G	G	G	N	G	G	G	G	G	G	G	N	G	G	G	G
PKNH_01_v2	43943	G	G	T	G	G	G	G	T	T	T	T	G	G	T	G	T	G	G	G	G	G	T	T	G	T	G	G	T	T
PKNH_01_v2	43955	T	T	C	T	T	T	T	C	G	G	C	T	T	G	T	C	T	T	T	T	T	C	G	T	C	T	T	C	C
PKNH_01_v2	43969	T	T	T	T	T	T	T	T	T	T	T	C	T	T	T	T	T	T	T	T	T	T	T	T	T	T	T	T	T
PKNH_01_v2	43984	A	A	A	A	A	A	A	A	A	A	A	A	A	A	A	A	A	A	A	A	G	A	A	A	A	A	A	A	A
PKNH_01_v2	43993	C	C	C	C	C	C	C	C	C	C	C	C	C	C	C	C	C	C	C	G	C	C	C	C	C	C	C	C	C
PKNH_01_v2	44002	T	T	T	T	T	T	T	T	T	T	T	T	T	T	T	T	T	T	T	T	C	T	T	T	T	T	T	T	T
PKNH_01_v2	44033	A	A	G	A	A	A	A	G	G	G	G	A	A	G	A	G	A	A	A	A	A	G	G	A	G	A	A	G	G
PKNH_01_v2	44037	G	G	G	G	G	G	G	G	G	G	G	G	G	G	G	G	G	G	G	G	A	G	G	G	G	G	G	G	G
PKNH_01_v2	44047	G	G	G	G	G	G	G	G	G	G	G	G	G	G	C	G	G	G	G	G	G	G	G	G	G	G	G	G	G
PKNH_01_v2	44071	A	A	A	A	A	A	A	A	A	A	A	G	A	A	A	A	A	A	A	A	A	A	A	A	A	A	A	A	A
PKNH_01_v2	44240	C	C	N	C	C	G	C	C	C	C	C	C	C	C	C	N	C	C	C	C	C	C	C	C	C	C	C	C	C
PKNH_01_v2	44365	A	A	C	C	A	A	A	C	C	C	N	A	C	C	A	C	A	C	A	A	C	A	C	A	A	A	A	C	C
PKNH_01_v2	44400	A	A	A	A	A	A	A	A	A	A	N	A	A	A	A	A	A	A	A	A	A	A	A	A	A	A	A	A	A
PKNH_01_v2	44415	A	A	T	A	A	A	A	A	A	A	T	A	A	A	A	A	A	A	A	A	A	A	A	A	A	A	A	T	A
PKNH_01_v2	44425	T	T	G	T	T	T	T	G	G	G	G	T	T	G	T	G	T	T	G	T	G	T	G	T	T	T	T	G	T
PKNH_01_v2	44440	A	A	A	A	A	A	A	A	A	A	A	A	A	A	A	A	A	A	G	A	A	A	A	A	A	A	A	A	A
PKNH_01_v2	44443	T	T	T	T	T	T	T	T	T	T	T	C	T	T	T	T	C	T	T	T	T	C	T	T	C	T	C	T	C
PKNH_01_v2	44504	C	C	C	C	T	C	T	C	C	C	C	C	C	C	C	C	C	C	C	C	C	C	C	C	C	C	C	C	C
PKNH_01_v2	44552	C	C	C	C	C	C	C	C	C	C	C	C	A	C	C	C	C	A	C	C	C	C	C	C	C	C	C	C	C
PKNH_01_v2	45028	C	C	C	C	C	C	N	C	C	C	C	C	C	C	C	C	C	C	C	C	C	C	C	C	C	N	C	C	C
PKNH_01_v2	45048	T	T	T	T	T	T	T	T	T	T	T	T	T	T	T	T	T	T	C	T	T	T	T	T	T	N	T	T	T
PKNH_01_v2	45136	A	A	A	A	A	G	A	A	A	A	A	A	A	A	A	A	A	A	A	A	A	A	A	A	A	A	A	A	A
PKNH_01_v2	45292	G	G	G	G	G	G	G	G	G	G	G	G	G	G	G	G	G	G	G	G	G	G	G	G	G	G	G	G	G
PKNH_01_v2	45303	T	T	T	T	T	T	T	T	T	T	T	T	T	T	T	T	T	T	T	T	T	T	T	T	T	T	T	T	T
PKNH_01_v2	45313	A	A	A	A	A	A	A	A	A	A	A	A	A	A	A	C	A	A	A	A	A	A	A	A	A	A	A	A	A
PKNH_01_v2	45328	C	C	A	C	C	C	C	C	C	C	A	C	C	C	C	C	C	C	C	C	C	C	C	C	C	C	C	C	C
PKNH_01_v2	45353	G	G	G	G	G	N	G	G	G	G	G	G	G	G	G	G	G	G	G	G	G	G	G	G	G	G	G	G	G
PKNH_01_v2	45390	C	C	C	A	C	C	C	C	C	C	C	C	C	C	C	C	C	C	C	C	C	C	C	C	C	C	C	C	C
PKNH_01_v2	45486	T	T	T	T	T	T	T	T	T	T	T	T	T	T	T	T	T	T	T	T	T	C	T	T	C	T	T	T	T
PKNH_01_v2	45610	C	C	C	C	C	C	C	C	C	C	C	C	C	C	C	C	C	C	C	C	C	C	C	C	C	C	C	C	T
PKNH_01_v2	45632	T	T	T	T	T	T	T	T	T	T	T	T	T	T	T	A	T	T	T	T	T	T	T	T	T	T	T	T	T
PKNH_01_v2	45657	G	G	G	G	G	G	G	G	G	G	G	G	G	G	G	G	T	G	G	G	G	G	G	G	G	G	G	G	G
PKNH_01_v2	46161	A	A	G	A	A	A	A	G	A	A	G	G	A	A	A	G	A	G	A	A	A	A	A	G	A	A	A	A	A
PKNH_01_v2	46165	G	G	G	G	G	G	G	A	G	G	G	G	G	G	G	G	G	G	G	G	G	G	G	G	G	G	G	G	G
PKNH_01_v2	46206	G	G	G	G	G	G	G	G	A	A	G	G	G	A	G	G	G	G	G	G	G	A	A	G	A	G	G	A	G
PKNH_01_v2	46290	C	C	C	C	C	C	C	C	C	C	C	T	C	C	C	C	C	C	C	C	C	C	C	C	C	C	C	C	C
PKNH_01_v2	46623	G	G	G	A	G	G	G	G	G	G	G	G	G	G	A	G	A	A	G	G	G	G	G	G	G	G	G	G	G
PKNH_01_v2	46848	G	G	G	G	G	G	G	G	G	G	G	G	G	G	G	G	G	G	G	G	A	G	G	G	G	G	G	G	G
PKNH_01_v2	47012	A	A	G	A	G	A	G	G	G	G	G	A	A	G	A	G	A	A	A	A	A	G	G	A	G	A	G	G	G
PKNH_01_v2	47181	T	T	A	A	A	A	A	A	A	A	A	A	T	A	A	A	A	T	A	T	A	A	A	A	A	A	A	A	A
PKNH_01_v2	47307	T	T	T	C	C	T	C	C	C	C	T	T	T	C	C	C	C	T	C	T	C	C	C	T	C	C	C	C	C
PKNH_01_v2	47370	T	T	G	T	T	G	T	G	G	G	G	A	T	G	G	G	T	T	T	G	G	G	G	A	G	T	G	G	G
PKNH_01_v2	47481	G	G	G	G	G	G	G	C	G	G	G	C	G	G	G	G	G	G	G	G	G	G	G	C	G	G	G	G	G
PKNH_01_v2	47560	C	C	A	C	C	C	C	C	C	C	A	C	C	C	C	C	C	C	C	C	C	C	C	C	C	C	C	C	C
PKNH_01_v2	47601	A	A	A	A	A	A	A	A	A	A	A	C	A	A	A	A	A	A	A	A	A	A	A	A	A	A	A	A	A
PKNH_01_v2	47611	G	G	G	G	G	G	G	G	G	G	G	G	G	G	G	G	G	G	G	G	G	G	G	G	G	G	G	G	G
PKNH_01_v2	47649	T	T	G	G	G	G	G	G	G	G	G	G	G	G	G	G	G	G	G	G	G	G	G	G	G	G	G	G	G
PKNH_01_v2	47674	C	C	C	C	C	C	C	C	C	C	C	C	C	C	C	C	C	C	C	C	C	C	C	T	C	C	C	C	C
PKNH_01_v2	47683	A	A	A	A	G	A	G	A	A	A	A	A	A	A	G	N	G	A	A	A	A	A	A	A	A	N	G	A	A
PKNH_01_v2	47796	G	G	G	G	G	G	G	G	G	G	G	G	G	G	G	G	G	G	G	G	G	G	G	G	G	G	G	G	G
PKNH_01_v2	47810	C	T	T	T	T	T	T	T	T	T	T	T	T	T	T	T	T	T	T	T	T	T	T	T	T	T	T	T	T
PKNH_01_v2	47847	G	G	A	A	G	G	G	A	G	G	A	A	G	G	A	G	A	G	G	G	A	G	G	G	G	G	G	G	G
PKNH_01_v2	47874	T	T	A	T	T	T	T	T	T	T	A	T	T	T	T	T	T	T	T	T	T	T	T	T	T	T	T	T	T
PKNH_01_v2	47878	T	T	N	C	T	T	T	C	T	T	C	C	T	T	C	T	C	T	T	T	T	T	T	T	T	T	T	T	T
PKNH_01_v2	47880	C	C	N	C	C	C	C	C	C	C	C	C	C	C	G	C	C	C	C	C	C	C	C	C	C	C	C	C	C
PKNH_01_v2	47940	G	G	G	G	G	G	G	C	G	G	G	C	G	G	G	G	G	G	G	G	G	G	G	G	G	G	G	G	G
PKNH_01_v2	47961	G	G	G	G	G	G	G	G	G	G	G	G	G	G	G	G	G	G	G	G	G	G	G	G	G	G	G	A	G
PKNH_01_v2	48007	C	C	C	C	C	C	C	C	C	C	C	C	C	C	C	C	C	C	C	C	C	C	C	C	C	C	C	A	C
PKNH_01_v2	48040	G	G	T	G	G	G	G	G	G	G	G	G	G	G	G	G	G	G	G	G	G	G	G	G	G	G	G	G	G
PKNH_01_v2	48054	T	G	T	T	T	T	T	T	T	T	T	T	T	T	T	T	T	T	T	T	T	T	T	T	T	T	T	T	T
PKNH_01_v2	48077	G	G	A	A	G	A	G	A	G	G	A	A	G	G	A	G	A	G	G	A	A	G	G	G	G	G	G	G	G
PKNH_01_v2	48091	T	T	T	T	T	T	T	T	T	T	T	T	T	T	C	T	T	T	T	T	T	T	T	T	T	T	T	T	T
PKNH_01_v2	48104	T	T	A	A	T	A	T	A	T	T	A	A	T	T	A	T	A	T	T	A	A	T	T	A	T	T	T	T	T
PKNH_01_v2	48120	C	C	C	C	G	C	G	C	G	G	C	C	G	G	C	G	C	G	G	C	C	G	G	C	G	G	G	G	G
PKNH_01_v2	48161	C	C	A	C	C	C	C	C	C	C	A	C	C	C	C	C	C	C	C	C	C	C	C	C	C	C	C	C	C
PKNH_01_v2	48375	A	A	A	T	A	T	A	T	T	T	A	A	T	T	T	A	T	T	T	T	A	T	T	T	T	T	A	T	T
PKNH_01_v2	48376	G	G	G	G	G	G	G	G	G	G	G	G	G	G	G	A	G	G	G	G	G	G	G	G	G	G	G	G	G
PKNH_01_v2	48390	C	C	C	C	C	C	C	C	C	C	C	C	C	C	C	C	C	C	C	N	G	C	C	C	C	C	C	C	C
PKNH_01_v2	48424	A	N	A	A	A	A	A	A	A	A	A	A	A	A	A	A	A	A	A	G	A	A	A	A	A	A	A	A	A
PKNH_01_v2	48441	A	A	T	A	A	A	A	A	A	A	A	A	A	A	A	A	A	A	A	A	A	A	A	A	A	A	A	A	A
PKNH_01_v2	48505	C	C	C	C	C	C	C	C	C	C	C	C	C	C	C	G	C	C	C	C	C	C	C	C	C	C	C	C	C
PKNH_01_v2	48514	T	T	C	C	T	C	T	T	C	C	C	C	C	C	T	C	C	C	C	T	T	C	C	T	C	C	T	C	C
PKNH_01_v2	48558	C	C	C	A	C	C	C	C	C	C	C	C	C	C	C	C	C	C	C	C	C	C	C	C	C	C	C	C	C
PKNH_01_v2	48580	C	C	C	C	C	C	C	C	C	C	C	C	C	C	C	A	C	C	C	C	C	C	C	C	C	C	C	C	C
PKNH_01_v2	48595	A	A	A	A	A	A	A	A	A	A	A	A	A	A	A	A	A	A	A	A	A	A	A	A	A	G	A	A	A
PKNH_01_v2	48605	A	A	A	A	A	A	A	A	A	A	A	A	A	A	A	A	T	A	A	A	A	A	A	A	A	A	A	A	A
PKNH_01_v2	48639	A	A	A	A	A	A	A	A	A	A	A	A	A	A	G	A	A	A	A	A	A	A	A	A	A	A	A	A	A
PKNH_01_v2	48640	C	C	C	C	C	A	C	C	C	C	C	C	C	C	C	C	C	C	C	C	C	C	C	C	C	C	C	C	C
PKNH_01_v2	48661	T	T	T	T	T	T	T	T	T	T	T	G	T	T	N	T	T	T	T	T	T	T	T	T	T	T	T	T	T
PKNH_01_v2	48664	T	T	T	T	T	C	T	T	T	T	T	T	T	T	N	T	T	T	T	T	T	T	T	T	T	T	T	T	T
PKNH_01_v2	48666	A	A	A	A	A	A	A	G	A	A	A	A	A	A	N	A	A	A	A	A	A	A	A	A	A	A	A	A	A
PKNH_01_v2	48667	T	T	T	T	T	T	T	T	T	T	T	T	T	T	N	T	T	T	T	T	T	T	T	T	T	T	T	T	T
PKNH_01_v2	48683	G	T	G	G	G	G	G	G	G	G	G	G	G	G	G	G	G	G	G	G	G	G	G	G	G	G	G	G	G
PKNH_01_v2	48684	A	T	A	A	A	A	A	A	A	A	A	A	A	A	A	A	A	A	A	A	A	A	A	A	A	A	A	A	A
PKNH_01_v2	48770	T	T	T	T	T	T	T	T	T	T	T	T	T	T	T	T	T	T	T	T	A	T	T	T	T	T	T	T	T
PKNH_01_v2	48772	C	C	C	C	C	C	C	C	C	C	C	C	C	C	C	C	C	C	T	C	C	C	C	C	C	C	C	C	C
PKNH_01_v2	48775	C	C	A	C	C	C	C	C	C	C	A	C	A	C	A	A	C	A	C	C	C	C	C	C	C	C	C	C	C
PKNH_01_v2	48778	C	C	C	T	C	C	C	C	C	C	C	T	C	C	C	C	C	C	C	C	C	C	C	C	C	C	C	C	C
PKNH_01_v2	48790	A	A	A	A	A	A	A	A	A	A	A	A	A	A	A	A	A	A	A	A	A	A	A	A	A	C	A	A	A
PKNH_01_v2	48799	A	A	G	A	A	A	A	A	A	A	G	A	G	A	G	G	A	G	A	A	A	A	A	A	A	A	A	A	A
PKNH_01_v2	48802	T	T	T	T	T	T	T	T	T	T	T	G	T	T	T	T	T	T	T	T	T	T	T	T	T	T	T	T	T
PKNH_01_v2	48808	A	A	A	A	A	A	A	A	A	A	A	A	A	A	A	A	A	A	A	A	A	A	A	A	A	A	A	G	A
PKNH_01_v2	48825	T	T	T	T	T	T	T	T	T	T	T	T	C	T	T	T	T	C	T	T	T	T	T	T	T	T	T	T	T
PKNH_01_v2	48830	T	T	C	T	T	T	T	T	T	T	C	T	C	T	C	C	T	C	T	T	T	T	T	T	T	T	T	T	T
PKNH_01_v2	48843	C	C	C	T	T	C	T	C	C	C	C	C	C	C	C	C	C	C	C	C	C	C	C	C	C	C	T	C	C
PKNH_01_v2	48848	C	C	C	C	C	C	C	C	T	T	C	C	C	T	C	C	C	C	C	C	C	T	T	C	T	C	C	T	C
PKNH_01_v2	48915	G	G	G	G	G	G	G	G	G	G	G	G	G	G	G	G	G	G	G	G	G	G	G	G	G	G	G	G	G
PKNH_01_v2	48916	G	G	G	G	G	G	G	G	G	G	G	G	G	C	G	G	G	G	G	G	G	G	G	G	G	G	G	G	G
PKNH_01_v2	48971	A	A	A	G	A	A	A	A	A	A	A	A	A	A	G	A	A	A	A	A	G	A	A	A	A	A	A	A	A
PKNH_01_v2	48976	G	G	G	G	G	T	G	G	G	G	G	G	G	G	G	G	G	G	G	G	G	G	G	G	G	G	G	G	G
PKNH_01_v2	48990	T	G	T	T	T	T	T	N	G	G	T	T	T	G	T	T	T	T	G	T	T	G	G	N	G	T	T	G	G
PKNH_01_v2	48998	C	C	C	C	C	C	C	T	C	C	C	C	C	C	C	C	C	C	C	C	C	C	C	T	C	C	C	C	C
PKNH_01_v2	49005	A	A	C	A	A	A	A	A	A	A	C	A	C	A	A	A	A	C	A	A	A	A	A	A	A	A	A	A	A
PKNH_01_v2	49009	C	C	C	C	C	C	C	C	C	C	C	C	C	C	C	C	C	C	G	C	C	C	C	C	C	C	C	C	C
PKNH_01_v2	49014	T	T	T	T	T	T	T	T	T	T	T	T	T	T	T	T	T	T	T	C	T	T	T	T	T	T	T	T	T
PKNH_01_v2	49054	G	G	G	G	G	G	G	G	G	G	G	G	G	G	G	G	G	G	G	G	G	G	G	G	G	C	G	G	G
PKNH_01_v2	49058	T	T	T	T	T	T	T	T	T	T	T	T	T	T	T	C	T	T	T	T	T	T	T	T	T	T	T	T	T
PKNH_01_v2	49098	C	C	C	C	C	C	C	C	C	C	C	C	C	C	C	C	C	C	T	C	C	C	C	C	C	C	C	C	C
PKNH_01_v2	49108	G	G	G	G	G	G	G	G	G	G	G	G	G	G	G	G	G	G	G	G	G	G	G	C	G	G	G	G	G
PKNH_01_v2	49124	C	C	C	C	C	C	C	C	C	C	C	C	A	C	C	C	C	A	C	C	C	C	C	C	C	C	C	C	C
PKNH_01_v2	49147	T	T	T	C	T	T	T	T	T	T	T	T	T	T	T	T	T	T	T	T	T	T	T	T	T	T	T	T	T
PKNH_01_v2	49172	T	T	T	T	T	T	T	T	T	T	T	T	T	T	T	T	T	T	T	T	T	T	T	T	T	T	T	T	C
PKNH_01_v2	49176	C	C	C	C	C	C	C	C	C	C	C	C	C	C	C	C	C	C	C	C	C	C	C	C	C	C	C	C	C
PKNH_01_v2	49200	G	A	G	G	G	G	G	G	G	G	G	G	G	G	G	G	G	G	G	G	G	G	G	G	G	G	G	G	G
PKNH_01_v2	49202	G	G	G	G	G	G	G	G	G	N	G	G	G	G	G	G	G	G	G	G	G	G	G	G	G	G	G	G	G
PKNH_01_v2	49207	T	A	T	A	A	A	A	T	A	N	T	T	A	A	A	A	T	A	A	A	A	A	A	T	A	A	A	A	A
PKNH_01_v2	49244	C	C	C	C	C	C	C	C	A	A	C	C	T	A	C	A	C	C	A	C	C	A	A	C	A	C	C	A	C
PKNH_01_v2	49272	C	C	C	C	C	C	C	C	C	C	C	N	C	C	C	C	C	C	C	C	C	C	C	C	C	C	C	C	C
PKNH_01_v2	49291	G	G	G	G	G	T	G	G	T	T	G	N	G	T	T	T	G	G	T	G	G	T	T	G	N	G	T	T	G
PKNH_01_v2	49306	T	T	T	T	T	T	T	T	T	T	T	T	T	T	T	G	T	T	T	T	T	T	T	T	N	T	T	T	T
PKNH_01_v2	49325	C	C	C	C	C	C	C	T	C	C	C	N	C	C	C	C	C	C	C	C	C	C	C	C	N	C	C	C	C
PKNH_01_v2	49326	T	T	T	T	T	T	T	T	T	T	T	C	T	T	T	T	T	T	T	T	T	T	T	T	N	T	T	T	T
PKNH_01_v2	49330	T	T	T	T	T	T	T	T	T	T	T	T	A	T	T	T	T	A	T	T	T	T	T	T	N	T	T	T	T
PKNH_01_v2	50727	G	G	G	G	G	G	G	G	G	G	G	G	G	G	G	G	G	G	N	G	G	G	G	G	G	N	G	G	G
PKNH_01_v2	50763	C	C	C	C	C	C	C	C	C	C	C	C	C	C	C	C	C	C	N	C	C	C	C	G	C	N	C	C	C
PKNH_01_v2	50771	T	C	T	T	T	T	T	T	T	T	T	T	T	T	T	T	T	T	N	T	T	T	T	T	T	N	T	T	T
PKNH_01_v2	50790	T	A	T	T	T	T	T	T	T	T	T	T	T	T	T	T	A	T	N	T	A	T	T	T	T	N	T	T	T
PKNH_01_v2	50792	T	T	T	C	T	T	T	C	T	T	T	T	T	T	C	T	C	T	N	T	T	T	T	T	T	T	T	T	T
PKNH_01_v2	50794	C	C	C	C	C	C	C	C	C	C	C	T	C	C	C	C	C	C	N	C	C	C	C	C	C	T	C	C	C
PKNH_01_v2	50798	T	T	T	T	T	T	T	T	T	T	T	T	T	T	T	T	T	T	N	T	T	T	T	T	T	N	T	T	C
PKNH_01_v2	50810	A	C	C	C	C	C	C	C	C	C	C	A	C	C	C	C	C	C	N	C	C	C	C	C	C	A	C	C	A
PKNH_01_v2	50828	C	C	C	C	C	A	C	C	C	C	C	C	C	C	C	C	C	C	N	A	C	C	C	C	C	C	C	C	C
PKNH_01_v2	50837	C	C	C	C	C	C	C	C	C	C	C	C	C	C	C	C	C	C	N	C	C	C	C	C	C	C	C	C	C
PKNH_01_v2	50845	G	T	G	G	G	G	G	G	G	G	G	G	G	G	G	G	G	G	N	G	T	G	G	G	G	G	G	G	G
PKNH_01_v2	50847	T	T	T	T	C	T	C	T	T	T	T	C	C	T	T	T	T	T	N	T	T	T	T	C	T	C	T	T	C
PKNH_01_v2	50849	C	C	C	C	C	C	C	C	C	C	C	C	C	C	C	C	C	C	N	C	C	C	C	C	C	C	C	C	C
PKNH_01_v2	50855	T	T	T	T	T	T	T	T	T	T	T	T	T	T	T	T	T	T	N	T	T	T	T	T	T	T	T	T	A
PKNH_01_v2	50866	A	A	A	A	A	A	A	A	A	A	A	A	A	A	A	A	A	A	N	A	A	A	A	A	A	A	A	A	A
PKNH_01_v2	50885	A	A	A	A	A	A	A	A	A	A	A	A	A	A	A	A	A	A	N	A	A	A	A	A	A	G	A	A	A
PKNH_01_v2	50889	T	T	C	T	T	T	T	T	T	T	C	T	T	T	T	T	T	T	N	T	T	T	T	T	T	T	T	T	T
PKNH_01_v2	50903	C	C	C	C	C	C	C	C	C	C	C	C	C	C	C	C	C	C	N	C	C	C	C	C	C	C	C	C	C
PKNH_01_v2	50947	C	A	C	C	C	C	C	C	C	C	C	C	C	C	C	C	C	C	N	C	A	C	C	C	C	C	C	C	C
PKNH_01_v2	50955	G	G	G	G	G	A	G	G	G	G	G	G	G	G	G	G	G	A	G	G	G	G	G	G	G	G	G	A	G
PKNH_01_v2	50956	G	G	A	G	G	G	G	G	G	G	A	G	G	G	G	G	G	G	G	G	G	G	G	G	G	G	G	G	G
PKNH_01_v2	50967	G	G	G	G	G	G	G	G	G	G	G	G	G	G	G	G	G	G	C	G	G	G	G	G	G	G	G	G	G
PKNH_01_v2	50979	C	C	C	C	C	C	C	C	T	T	C	T	C	T	T	T	C	C	T	T	T	T	T	T	T	T	C	C	T
PKNH_01_v2	51001	G	T	T	T	G	T	G	G	G	G	T	G	G	G	G	G	G	T	G	G	G	G	G	G	G	G	T	T	G
PKNH_01_v2	51023	C	C	C	C	C	C	C	C	C	C	C	C	C	C	C	C	C	C	C	T	C	C	C	C	C	C	C	C	C
PKNH_01_v2	51029	C	C	C	C	C	C	C	C	C	C	C	C	C	N	C	C	C	C	C	C	C	C	C	C	C	C	C	C	N
PKNH_01_v2	51148	G	G	G	G	G	G	G	G	G	G	G	G	G	N	G	G	G	G	G	G	G	G	G	G	G	G	G	G	A
PKNH_01_v2	51193	C	C	C	T	T	C	T	C	C	C	C	C	T	N	T	T	T	C	C	C	T	C	C	C	C	C	T	C	C
PKNH_01_v2	51935	G	G	G	A	A	G	A	G	G	G	G	G	G	G	G	G	G	G	G	A	A	G	G	G	G	N	A	G	G
PKNH_01_v2	51967	C	T	C	C	C	C	C	C	C	C	C	T	C	C	C	C	C	C	C	C	C	C	C	N	C	N	C	C	C
PKNH_01_v2	51974	A	T	A	A	A	A	A	A	A	A	A	A	A	A	A	A	A	A	A	A	A	A	A	N	A	A	A	A	A
PKNH_01_v2	51982	A	A	A	C	A	A	A	A	A	A	A	C	A	A	A	A	A	A	A	A	C	A	A	N	A	A	A	A	A
PKNH_01_v2	51994	A	A	A	G	A	A	A	A	A	A	A	A	A	A	A	A	A	A	A	A	N	A	A	N	A	A	A	A	A
PKNH_01_v2	52348	T	T	T	T	T	T	T	T	T	C	T	T	T	N	T	T	N	T	T	T	T	T	T	T	T	T	T	T	T
PKNH_01_v2	52373	T	T	T	T	T	C	T	T	T	C	T	T	T	N	T	T	N	C	T	C	C	T	T	T	T	T	C	T	T
PKNH_01_v2	52375	A	A	A	A	A	G	A	A	A	G	A	A	A	N	A	A	N	G	A	G	G	A	A	A	A	A	A	A	A
PKNH_01_v2	52376	C	C	C	C	C	C	C	C	C	C	C	C	C	N	C	C	N	C	C	C	C	C	C	C	C	C	T	C	C
PKNH_01_v2	52387	T	T	T	T	T	T	T	T	T	T	T	T	T	N	T	C	N	T	T	T	T	T	T	T	T	T	T	T	T
PKNH_01_v2	52421	T	G	G	G	G	G	G	G	G	G	G	G	G	G	G	G	G	G	G	G	G	G	G	G	G	G	G	G	G
PKNH_01_v2	52443	G	G	G	G	G	G	G	G	G	G	G	G	G	G	A	G	G	G	G	G	G	G	G	G	G	G	G	G	G
PKNH_01_v2	52482	G	G	G	G	G	G	G	G	G	G	T	G	G	G	G	G	G	G	G	G	G	G	G	G	G	G	G	G	G
PKNH_01_v2	52534	A	T	T	T	A	A	A	T	T	A	T	T	T	A	T	T	T	T	T	T	A	T	T	T	T	A	T	T	A
PKNH_01_v2	52547	T	T	T	T	T	T	T	T	T	T	T	T	T	T	T	T	T	C	T	T	T	T	T	T	T	T	T	T	T
PKNH_01_v2	52552	A	A	A	A	A	A	A	G	A	A	A	G	A	A	A	A	A	A	A	A	A	A	A	A	A	A	A	A	A
PKNH_01_v2	52554	A	A	A	T	A	A	A	A	A	A	A	A	A	A	A	A	A	A	A	A	A	A	A	A	A	A	T	A	A
PKNH_01_v2	52580	C	C	C	C	C	C	C	C	T	C	C	C	C	C	C	C	C	C	C	C	C	T	T	C	T	C	C	C	C
PKNH_01_v2	52599	C	C	C	C	C	C	C	C	C	C	C	C	C	C	C	C	C	A	C	C	C	C	C	C	C	C	C	C	C
PKNH_01_v2	52622	T	T	C	T	T	T	T	T	T	C	C	T	C	C	T	C	T	T	T	T	T	T	T	T	T	T	T	C	C
PKNH_01_v2	52635	A	A	A	A	G	G	G	G	A	A	A	A	A	A	A	A	G	G	A	A	A	A	A	A	A	A	A	A	A
PKNH_01_v2	52963	A	A	A	A	A	A	A	A	A	A	A	T	A	A	A	A	A	A	T	A	A	A	A	A	A	A	A	A	A
PKNH_01_v2	52965	T	T	T	G	G	G	G	G	T	T	T	G	G	T	T	T	G	G	G	T	T	T	T	T	T	G	G	T	T
PKNH_01_v2	53003	T	T	T	T	T	T	T	T	T	T	T	T	T	T	T	T	T	T	T	T	T	T	T	A	T	T	T	T	A
PKNH_01_v2	53030	T	T	T	T	A	A	A	T	T	T	T	T	T	T	T	T	T	A	T	T	T	T	T	T	T	T	T	T	T
PKNH_01_v2	53072	T	T	T	T	T	T	T	T	T	T	T	T	T	T	T	T	C	T	T	T	T	T	T	T	T	N	T	T	T
PKNH_01_v2	53153	T	T	C	T	T	T	T	T	T	T	C	T	T	T	T	T	T	T	T	N	T	T	T	T	T	T	T	C	T
PKNH_01_v2	53173	A	A	A	A	A	A	A	A	A	A	A	A	A	A	A	A	A	A	A	N	A	A	A	A	A	A	A	A	A
PKNH_01_v2	53175	A	A	A	A	A	A	A	A	A	A	A	A	A	A	A	A	A	A	A	N	A	A	A	A	A	A	A	A	A
PKNH_01_v2	53475	C	C	C	C	C	C	C	C	C	C	N	C	C	C	C	C	C	C	C	C	C	C	C	C	C	T	C	C	C
PKNH_01_v2	53482	A	A	A	A	A	A	A	A	A	C	N	A	A	C	A	A	A	A	A	A	A	A	A	A	A	A	A	A	A
PKNH_01_v2	53493	C	C	T	T	C	C	C	C	T	T	N	T	T	T	T	T	T	C	C	T	C	T	T	T	T	T	T	T	T
PKNH_01_v2	53530	C	C	C	C	T	C	T	C	C	C	C	C	C	C	C	C	C	C	C	C	C	C	C	C	C	C	C	C	C
PKNH_01_v2	53541	A	A	A	G	A	A	A	A	A	A	A	A	A	A	A	A	A	A	A	G	A	A	A	A	A	A	G	A	G
PKNH_01_v2	53543	T	T	T	T	T	T	T	C	T	T	T	T	T	T	T	T	T	T	T	T	T	T	T	T	T	T	T	T	T
PKNH_01_v2	53556	C	T	C	N	C	C	C	C	T	T	C	C	C	T	C	T	C	T	C	C	T	C	T	C	C	C	C	C	C
PKNH_01_v2	53572	G	G	A	A	G	G	G	A	G	G	A	G	A	G	G	G	G	G	G	A	G	G	G	G	G	G	A	A	A
PKNH_01_v2	53588	C	C	C	A	C	C	C	C	C	C	N	C	C	C	C	C	C	C	C	C	C	C	C	C	C	C	A	C	C
PKNH_01_v2	53607	G	G	G	G	G	A	G	G	G	G	N	G	G	G	G	G	G	G	G	G	G	G	G	G	G	G	G	G	G
PKNH_01_v2	53614	A	A	A	A	A	A	A	A	A	A	A	G	A	A	A	A	A	A	A	A	A	A	A	A	A	A	A	A	A
PKNH_01_v2	53667	C	C	C	C	C	C	C	C	A	C	C	C	C	C	C	C	C	C	C	C	C	C	A	C	C	C	C	C	C
PKNH_01_v2	53697	G	C	G	G	A	G	A	G	G	G	G	G	A	G	G	G	A	G	G	G	G	G	G	G	G	G	G	G	G
PKNH_01_v2	53712	G	N	G	G	G	G	G	G	G	G	N	G	G	G	G	G	G	T	T	G	G	G	G	G	G	G	G	G	G
PKNH_01_v2	53791	G	G	G	G	G	G	N	G	G	C	G	G	G	N	G	G	G	G	G	G	G	G	G	G	G	G	G	G	G
PKNH_01_v2	53810	A	A	A	A	A	A	N	G	A	A	A	A	A	A	A	A	G	A	A	A	A	A	A	A	A	A	A	A	A
PKNH_01_v2	53814	C	C	C	C	C	C	N	C	C	C	C	C	C	C	C	G	C	C	C	C	C	C	C	C	C	C	C	C	C
PKNH_01_v2	53904	C	C	C	C	C	C	C	C	C	C	C	C	C	C	C	C	C	C	A	C	C	C	C	C	C	N	C	C	C
PKNH_01_v2	53924	G	G	G	A	G	G	G	G	G	G	G	G	G	G	G	G	G	G	G	G	G	G	G	G	G	G	G	G	G
PKNH_01_v2	53930	A	A	A	A	A	A	A	A	A	A	A	A	A	A	A	G	A	A	A	A	A	A	A	A	A	A	A	A	A
PKNH_01_v2	53971	G	A	A	A	A	A	A	A	A	G	A	A	A	G	A	G	A	A	A	A	A	A	A	A	A	A	A	A	A
PKNH_01_v2	53976	C	C	C	C	C	C	C	C	C	C	C	C	C	C	C	T	C	C	C	C	C	C	C	C	C	C	C	C	C
PKNH_01_v2	53979	A	A	A	A	A	A	A	A	A	A	A	A	A	A	A	A	A	G	A	A	A	A	A	A	A	A	A	A	A
PKNH_01_v2	53999	T	T	T	T	T	T	T	T	T	T	T	C	T	T	T	T	T	T	T	T	T	T	T	T	T	T	T	T	T
PKNH_01_v2	54057	G	G	G	G	G	A	G	A	G	G	G	G	G	G	A	G	A	G	A	G	G	G	G	G	G	G	G	G	G
PKNH_01_v2	54108	C	C	C	C	C	C	C	C	C	C	C	C	C	C	C	C	T	C	C	C	C	C	C	C	C	C	C	C	C
PKNH_01_v2	54186	C	C	T	C	C	T	C	T	C	T	T	T	T	T	T	T	T	C	T	T	C	C	C	T	C	T	C	T	T
PKNH_01_v2	54214	A	A	C	A	C	C	C	C	A	C	C	C	C	C	C	C	C	C	C	C	C	A	A	C	A	C	C	C	C
PKNH_01_v2	54243	G	G	G	G	G	A	G	A	G	G	G	G	G	G	G	G	G	G	G	G	G	G	G	G	G	G	G	G	G
PKNH_01_v2	54289	A	A	A	A	A	A	A	A	A	A	A	A	A	A	A	A	A	A	A	A	A	A	A	A	A	A	A	A	A
PKNH_01_v2	54303	A	A	T	A	A	A	A	A	A	A	T	A	A	A	A	A	T	A	T	A	A	A	A	A	A	A	A	T	A
PKNH_01_v2	54348	A	A	A	A	C	A	C	A	C	A	A	A	C	A	C	A	A	C	A	A	C	C	C	C	C	C	A	A	C
PKNH_01_v2	54360	C	C	C	C	C	C	C	C	C	C	C	T	C	C	C	C	C	C	C	C	C	C	C	C	C	C	T	C	C
PKNH_01_v2	54402	C	C	C	C	T	C	T	C	C	C	C	C	C	C	C	C	C	C	C	C	C	C	C	C	C	C	C	C	C
PKNH_01_v2	54408	C	C	T	C	C	C	C	C	C	C	C	C	C	C	C	C	C	C	C	C	C	C	C	C	C	C	C	C	C
PKNH_01_v2	54421	A	A	C	A	A	A	A	A	A	C	C	A	A	C	A	A	A	A	A	A	A	A	A	A	A	A	A	C	A
PKNH_01_v2	54438	A	A	A	A	A	A	A	A	A	G	A	A	A	G	A	A	A	A	A	A	A	A	A	A	A	A	A	A	A
PKNH_01_v2	54532	G	G	G	G	G	G	G	G	G	G	G	G	G	G	G	G	T	G	G	G	G	G	G	G	G	G	G	G	G
PKNH_01_v2	54636	G	G	A	A	A	A	A	A	A	A	A	A	A	A	G	A	A	A	A	A	A	A	A	A	A	A	G	A	A
PKNH_01_v2	54677	A	A	A	A	A	G	A	G	A	A	A	A	A	A	A	A	A	A	A	A	A	A	A	A	A	A	A	A	A
PKNH_01_v2	54681	G	G	G	G	G	G	G	G	G	G	G	G	G	G	G	G	G	G	G	G	G	G	G	G	G	G	C	G	G
PKNH_01_v2	54682	G	C	C	C	C	C	C	C	C	C	C	C	C	C	C	C	C	C	C	C	C	C	C	C	C	C	C	C	C
PKNH_01_v2	54702	C	C	C	C	C	C	C	C	C	T	C	C	C	T	C	C	C	C	C	C	C	C	C	C	C	C	C	C	C
PKNH_01_v2	54748	G	G	G	G	G	N	G	G	G	G	G	G	G	G	G	G	G	G	G	G	G	G	G	G	G	G	G	G	G
PKNH_01_v2	54749	A	A	A	A	A	N	A	A	A	A	A	A	A	A	A	A	A	A	A	G	A	A	A	A	A	A	A	A	A
PKNH_01_v2	54777	C	C	C	C	C	N	C	C	C	C	C	C	C	C	C	C	C	N	C	C	C	C	C	C	C	C	C	C	C
PKNH_01_v2	54796	A	G	G	G	G	N	G	G	G	A	G	A	A	A	G	G	A	N	G	A	G	G	G	A	G	A	A	G	A
PKNH_01_v2	55647	C	C	C	C	C	C	C	C	C	C	C	C	C	C	C	C	C	C	C	C	C	C	C	C	C	C	C	C	C
PKNH_01_v2	55653	T	C	C	C	T	C	T	C	T	T	C	C	C	T	C	T	C	C	C	C	T	T	T	T	T	C	T	C	C
PKNH_01_v2	55656	C	C	C	C	T	C	T	C	T	T	C	C	C	T	C	T	C	C	C	C	C	T	T	C	T	C	C	C	C
PKNH_01_v2	55699	T	T	T	T	T	T	T	T	T	T	T	T	T	T	T	T	T	T	T	T	G	T	T	T	T	T	T	T	T
PKNH_01_v2	55734	T	A	T	A	A	T	A	T	T	A	T	T	T	A	A	A	T	T	A	T	T	T	T	T	T	T	T	T	T
PKNH_01_v2	55735	T	T	T	T	T	T	T	T	T	T	T	T	T	T	T	T	T	T	T	T	T	T	T	C	T	T	C	T	T
PKNH_01_v2	55750	G	G	G	G	G	G	G	G	G	G	G	G	G	G	G	G	G	G	G	G	G	G	G	G	G	G	G	G	A
PKNH_01_v2	55779	T	T	T	T	T	T	T	T	T	T	T	T	A	T	T	T	T	T	T	A	T	T	T	T	T	A	T	T	T
PKNH_01_v2	55868	C	T	C	C	C	C	C	C	C	C	C	C	C	C	C	C	C	C	C	C	C	C	C	C	C	C	C	C	C
PKNH_01_v2	55869	T	T	C	C	T	T	T	T	T	T	C	T	T	T	T	T	T	T	C	T	T	T	T	T	T	T	T	C	T
PKNH_01_v2	55886	T	T	A	A	T	T	T	T	T	T	A	T	T	T	T	T	T	T	A	T	T	T	T	T	T	T	T	A	T
PKNH_01_v2	55896	G	G	G	G	G	G	G	A	G	G	G	G	G	G	G	G	G	G	G	G	G	G	G	A	G	G	A	G	G
PKNH_01_v2	55903	C	C	T	T	C	C	C	C	C	C	T	C	C	C	C	C	C	C	T	C	C	C	C	C	C	C	C	T	C
PKNH_01_v2	55944	A	A	G	G	A	A	A	A	A	A	G	A	A	A	A	A	A	A	G	A	A	A	A	A	A	A	A	G	A
PKNH_01_v2	56090	T	T	T	T	T	A	T	T	T	T	T	T	T	T	T	T	T	T	T	T	T	T	T	T	T	T	T	T	T
PKNH_01_v2	56101	C	C	C	C	C	C	C	C	C	C	C	C	C	C	C	C	A	C	C	C	C	C	C	C	C	C	C	C	C
PKNH_01_v2	56121	A	G	G	A	G	A	G	A	G	G	G	A	G	G	A	A	G	A	G	G	A	G	G	G	G	G	G	G	G
PKNH_01_v2	56133	C	C	C	C	T	C	T	C	C	C	C	C	C	C	C	C	C	C	C	C	C	C	C	C	C	C	C	C	C
PKNH_01_v2	56159	T	T	C	T	T	C	T	T	C	C	C	T	T	C	T	T	C	T	T	T	T	C	C	C	C	T	C	C	T
PKNH_01_v2	56166	G	G	G	G	G	G	G	G	G	G	G	G	G	G	G	G	G	A	G	G	G	G	G	G	G	G	G	G	G
PKNH_01_v2	56168	G	G	G	G	G	G	G	G	A	G	G	G	G	G	G	G	G	G	G	G	G	A	A	G	A	G	G	G	G
PKNH_01_v2	56221	C	C	C	C	C	C	C	C	C	C	C	C	C	C	C	C	C	C	C	C	C	C	C	N	C	C	C	C	C
PKNH_01_v2	56230	G	G	G	G	G	G	G	G	T	G	G	G	G	G	G	G	G	G	G	G	G	T	T	N	T	G	G	G	G
PKNH_01_v2	56241	G	G	G	G	G	G	G	G	G	G	G	G	G	G	G	G	G	G	G	G	G	G	G	N	G	G	G	G	G
PKNH_01_v2	56281	C	C	C	C	C	C	C	C	C	G	C	C	C	G	C	C	C	C	C	C	C	C	C	N	C	C	N	C	C
PKNH_01_v2	56292	A	A	A	A	A	A	A	A	A	A	A	A	A	A	A	A	A	A	G	A	A	A	A	N	A	A	A	A	A
PKNH_01_v2	56295	T	T	T	T	T	T	T	T	T	C	T	T	T	C	T	T	T	T	T	T	T	T	T	N	T	T	N	T	T
PKNH_01_v2	56303	A	A	A	A	A	A	A	A	A	A	A	A	G	A	A	A	A	A	A	A	A	A	A	N	A	G	N	A	A
PKNH_01_v2	56320	G	G	G	G	G	G	G	G	G	G	G	G	G	G	G	G	G	G	G	G	G	G	G	N	G	G	N	G	G
PKNH_01_v2	56323	G	A	G	A	G	G	G	G	G	G	G	G	G	G	A	G	A	G	G	G	A	G	G	N	G	G	N	G	G
PKNH_01_v2	56352	C	C	C	C	C	C	C	C	C	C	C	T	C	C	C	C	C	C	C	C	C	C	C	N	C	C	N	C	C
PKNH_01_v2	56396	T	G	G	G	G	T	G	G	G	T	G	T	G	T	G	T	G	T	G	T	G	G	G	N	G	G	N	G	T
PKNH_01_v2	56456	G	A	A	A	A	A	A	A	A	A	A	G	A	A	A	A	A	G	A	G	A	A	A	N	A	A	A	A	A
PKNH_01_v2	56468	C	G	G	G	G	G	G	G	G	G	G	C	G	G	G	G	G	C	G	C	G	G	G	N	G	G	G	G	C
PKNH_01_v2	56496	A	A	A	A	A	A	A	A	A	A	A	A	A	A	A	A	A	T	A	A	A	A	A	N	A	A	A	A	A
PKNH_01_v2	56532	A	A	A	A	T	A	T	A	A	T	A	A	A	T	A	T	A	A	A	A	A	A	A	T	A	A	T	A	T
PKNH_01_v2	56575	G	G	G	G	G	G	G	G	G	G	G	G	A	G	G	G	G	G	G	G	G	G	G	G	G	A	G	G	A
PKNH_01_v2	56578	T	T	T	C	T	T	T	T	T	T	T	T	T	T	T	T	T	T	T	T	T	T	T	C	T	T	C	T	C
PKNH_01_v2	56588	G	G	A	G	G	A	G	A	A	G	A	G	G	G	G	G	G	G	A	G	G	A	A	G	A	G	G	A	G
PKNH_01_v2	56591	G	G	G	G	G	G	G	G	G	G	G	G	G	G	G	G	T	G	G	G	G	G	G	G	G	G	G	G	G
PKNH_01_v2	56595	C	C	C	C	C	C	C	A	C	C	C	C	C	C	C	C	C	C	C	C	C	C	C	C	C	C	C	C	C
PKNH_01_v2	56742	C	C	C	C	C	C	C	C	C	C	C	C	C	C	C	C	C	C	C	C	C	C	C	C	C	C	C	C	T
PKNH_01_v2	56842	C	C	C	C	C	T	C	C	C	C	C	C	C	C	C	C	T	C	C	C	C	C	C	C	C	C	C	C	C
PKNH_01_v2	56864	A	A	A	A	A	A	A	A	A	A	A	A	A	A	A	A	A	A	A	A	A	A	A	A	A	A	T	A	A
PKNH_01_v2	56874	A	A	A	A	A	A	A	A	A	A	A	A	A	A	A	A	C	A	A	A	A	A	A	A	A	A	A	A	A
PKNH_01_v2	56877	C	C	C	C	C	C	C	C	C	C	C	C	C	C	C	C	T	C	C	C	C	C	C	C	C	C	C	C	C
PKNH_01_v2	56879	C	C	C	C	C	C	C	C	C	C	C	T	C	C	C	C	C	C	C	C	C	C	C	C	C	C	C	C	C
PKNH_01_v2	56889	G	G	G	G	G	G	G	G	G	G	G	G	G	G	G	G	G	G	G	G	G	G	G	A	G	G	A	G	G
PKNH_01_v2	56900	G	G	G	G	G	G	G	G	G	G	G	G	G	G	G	G	G	G	A	G	A	G	G	G	G	G	G	G	G
PKNH_01_v2	56902	C	C	C	C	C	C	C	C	C	C	C	C	C	C	C	C	C	C	C	C	C	C	C	C	C	C	C	C	T
PKNH_01_v2	56904	T	C	C	C	C	C	C	C	C	C	C	C	C	C	C	C	C	C	C	T	C	C	C	C	C	C	C	C	C
PKNH_01_v2	56942	A	G	A	G	A	A	A	A	G	A	A	A	A	A	G	A	A	G	G	A	G	G	G	G	G	A	G	A	G
PKNH_01_v2	56951	C	C	C	C	C	G	C	C	C	C	C	G	C	C	C	G	C	C	C	C	C	C	C	C	C	C	C	C	G
PKNH_01_v2	56990	T	T	C	T	C	T	C	C	T	C	C	T	T	C	T	C	C	T	T	T	T	T	T	C	T	T	C	C	T
PKNH_01_v2	57003	A	A	A	A	A	A	A	A	A	A	A	A	A	A	A	A	A	A	A	A	A	A	A	A	A	A	T	A	A
PKNH_01_v2	57004	A	A	A	A	A	A	A	A	A	A	A	A	A	A	A	A	A	A	A	A	A	A	A	C	A	A	A	A	A
PKNH_01_v2	57017	G	T	G	T	G	G	G	G	G	T	G	T	G	T	T	G	G	G	G	G	G	G	G	G	G	G	G	G	G
PKNH_01_v2	57027	C	A	C	A	C	C	C	C	C	C	C	C	C	C	A	C	C	C	C	C	C	C	C	C	C	C	C	C	C
PKNH_01_v2	57068	T	T	T	T	T	T	T	T	T	T	T	T	T	T	T	T	T	T	T	T	T	T	T	T	T	T	C	T	T
PKNH_01_v2	57079	G	A	A	A	A	A	A	A	A	A	A	A	A	A	A	A	A	A	G	G	G	A	A	A	A	G	A	A	A
PKNH_01_v2	57086	A	A	A	A	A	A	A	A	A	A	A	A	A	A	T	A	A	A	A	A	A	A	A	A	A	A	A	A	A
PKNH_01_v2	57144	C	C	C	C	C	C	C	C	C	C	C	C	C	C	C	C	T	C	C	C	C	C	C	C	C	C	C	C	C
PKNH_01_v2	57148	C	C	C	C	C	T	C	C	C	C	C	C	T	C	C	C	C	C	C	C	C	C	C	C	C	C	C	C	C
PKNH_01_v2	57290	T	T	T	T	T	T	T	T	C	T	T	T	T	T	T	T	T	T	T	T	T	C	C	T	C	T	T	T	T
PKNH_01_v2	57318	A	A	T	A	A	A	A	A	A	A	T	A	A	A	A	A	A	A	A	A	A	A	A	A	A	A	A	T	A
PKNH_01_v2	57367	C	A	C	A	A	A	A	C	A	C	C	A	A	C	A	A	C	A	C	C	C	A	A	C	A	C	A	C	A
PKNH_01_v2	57390	T	T	T	T	T	T	T	T	G	T	T	T	T	T	T	G	T	T	T	T	T	G	G	T	G	T	T	T	T
PKNH_01_v2	57393	T	T	C	T	T	T	T	T	T	T	C	T	T	T	T	T	T	T	T	T	T	T	T	T	T	T	T	C	T
PKNH_01_v2	57396	G	G	G	G	G	G	G	G	G	G	G	G	G	G	G	G	G	A	G	G	G	G	G	G	G	G	G	G	G
PKNH_01_v2	57406	A	C	C	C	C	C	C	C	C	C	C	C	C	C	C	C	C	C	C	A	C	C	C	C	C	C	C	C	C
PKNH_01_v2	57441	C	C	C	C	C	C	C	T	C	C	C	T	C	C	C	C	C	C	C	C	C	C	C	C	C	C	C	C	C
PKNH_01_v2	57451	T	T	T	T	T	T	T	T	T	A	T	T	T	A	T	T	T	T	T	T	T	T	T	T	T	T	T	T	T
PKNH_01_v2	57465	C	C	C	C	C	C	C	C	C	C	C	C	C	C	C	C	C	C	C	C	C	C	C	T	C	C	C	C	C
PKNH_01_v2	57501	G	A	G	A	G	G	G	G	G	G	G	G	G	G	A	G	G	G	G	G	A	G	G	G	G	G	G	G	A
PKNH_01_v2	57567	C	C	C	C	T	C	T	C	C	T	C	C	C	T	C	C	C	C	C	C	C	C	C	C	C	C	C	C	T
PKNH_01_v2	57611	G	G	G	G	G	G	G	G	G	G	G	G	G	G	G	G	G	G	G	G	G	G	G	G	G	G	G	G	A
PKNH_01_v2	57637	A	A	A	A	A	A	A	A	G	A	A	A	A	A	A	A	A	A	A	A	A	G	G	A	G	A	A	A	A
PKNH_01_v2	57655	G	A	G	G	G	G	G	G	G	G	G	G	G	G	A	G	G	G	G	G	G	G	G	G	G	G	G	G	G
PKNH_01_v2	57661	G	A	G	G	G	G	G	G	G	G	G	G	G	G	A	G	A	G	G	G	G	G	G	A	G	G	G	G	G
PKNH_01_v2	57670	A	A	A	A	A	A	A	A	A	A	A	A	A	A	A	A	A	A	A	A	A	A	A	N	A	A	A	A	G
PKNH_01_v2	57676	G	G	G	G	G	G	G	G	G	G	G	G	G	G	G	G	G	G	G	G	G	G	G	N	G	G	G	G	A
PKNH_01_v2	57688	G	A	G	G	G	G	G	G	G	G	G	G	G	G	A	G	A	G	G	G	G	G	G	N	G	G	G	G	G
PKNH_01_v2	57706	C	C	C	C	C	A	C	C	C	C	C	C	A	C	C	C	C	C	C	C	C	C	C	N	C	A	C	C	C
PKNH_01_v2	57709	C	C	C	C	C	C	C	C	C	A	C	C	C	C	C	C	C	C	C	C	C	C	C	N	C	C	C	C	C
PKNH_01_v2	57714	A	A	G	A	A	A	A	A	A	A	G	A	A	A	A	A	A	A	A	A	A	A	A	N	A	A	A	G	A
PKNH_01_v2	57721	A	G	A	A	A	A	A	A	A	A	A	A	A	A	G	A	G	A	A	A	A	A	A	N	A	A	A	A	A
PKNH_01_v2	57723	A	A	A	A	A	A	A	A	A	A	A	A	A	A	A	C	A	A	A	A	A	A	A	N	A	A	A	A	A
PKNH_01_v2	57768	C	A	C	C	C	C	C	C	C	C	C	C	C	C	A	C	C	C	C	C	C	C	C	N	C	C	C	C	C
PKNH_01_v2	57777	C	C	C	C	T	T	T	C	C	T	C	C	T	T	C	T	C	T	C	C	C	C	C	N	C	T	T	C	T
PKNH_01_v2	57780	C	C	C	C	C	C	C	C	C	C	C	C	C	C	C	C	C	C	C	C	C	C	C	N	C	C	C	C	T
PKNH_01_v2	57840	G	G	G	G	A	A	A	G	G	T	G	G	A	T	G	G	G	G	G	G	G	G	G	N	G	A	A	G	G
PKNH_01_v2	57850	G	G	G	G	G	G	G	G	G	T	G	G	G	T	G	G	G	G	G	G	G	G	G	N	G	G	G	G	G
PKNH_01_v2	58459	T	T	G	T	T	T	N	T	T	T	G	T	T	T	T	G	T	T	T	T	T	T	T	N	T	T	T	G	T
PKNH_01_v2	58466	C	C	C	C	T	C	N	C	C	C	C	C	C	C	C	C	C	C	C	C	C	C	C	N	C	C	C	C	C
PKNH_01_v2	58521	C	C	C	T	C	C	C	C	C	C	C	C	C	C	C	C	C	C	C	C	C	C	C	N	C	C	C	C	C
PKNH_01_v2	58525	C	T	T	T	T	T	T	T	C	C	T	T	T	C	T	T	C	T	T	T	T	T	C	N	T	T	T	T	C
PKNH_01_v2	58532	A	A	A	A	A	A	A	A	A	T	A	A	T	T	A	A	A	A	A	A	A	A	A	A	A	T	A	A	T
PKNH_01_v2	58533	T	T	A	T	T	T	T	T	T	T	A	T	T	T	T	A	T	T	T	T	T	T	T	T	T	T	T	A	T
PKNH_01_v2	58544	G	G	G	G	G	G	G	G	G	G	G	G	G	G	G	A	G	G	G	G	G	G	G	G	G	G	G	G	G
PKNH_01_v2	58564	C	A	C	C	A	C	A	C	C	C	C	C	C	C	C	C	C	C	C	C	A	C	C	A	C	C	C	C	C
PKNH_01_v2	58687	G	G	G	G	G	G	G	G	G	G	G	A	G	G	G	G	G	G	G	G	G	G	G	G	G	G	A	G	G
PKNH_01_v2	58697	A	A	A	G	A	A	A	A	A	G	A	A	A	G	A	A	A	A	A	A	G	A	A	A	A	A	A	A	A
PKNH_01_v2	58701	A	G	G	G	G	G	G	G	A	G	G	A	G	G	G	G	G	G	G	G	G	G	A	G	G	G	A	G	G
PKNH_01_v2	58737	A	G	A	A	A	A	A	A	A	A	A	A	A	A	A	A	A	A	A	A	A	A	A	A	A	A	A	A	A
PKNH_01_v2	58779	G	G	G	G	G	G	G	G	G	G	G	A	G	G	G	G	G	A	G	G	G	G	G	G	G	G	A	G	G
PKNH_01_v2	58781	C	C	T	C	C	C	C	C	C	C	T	C	C	C	C	C	C	C	C	C	C	C	C	C	C	C	C	T	C
PKNH_01_v2	58952	T	T	C	T	T	T	T	T	T	T	C	T	T	T	T	T	T	T	T	T	T	T	T	T	T	T	T	C	T
PKNH_01_v2	58960	G	A	G	G	G	A	G	G	G	G	G	G	A	G	A	G	G	G	G	G	A	G	G	G	G	A	G	G	G
PKNH_01_v2	58970	G	G	G	G	G	G	G	G	G	G	G	G	G	G	G	G	G	G	G	G	G	G	G	G	G	G	G	G	G
PKNH_01_v2	58974	A	A	A	A	A	A	A	A	A	A	A	G	A	A	A	A	A	G	A	G	A	A	A	G	A	A	G	A	A
PKNH_01_v2	58977	G	G	G	G	G	G	G	G	A	G	G	G	G	G	G	G	G	G	G	G	G	G	A	G	G	G	G	G	G
PKNH_01_v2	58978	C	C	C	C	C	C	C	C	C	C	C	C	C	C	C	C	C	T	C	C	C	C	C	C	C	C	C	C	C
PKNH_01_v2	58993	A	C	A	A	A	A	A	A	A	A	A	A	A	A	A	A	A	A	A	A	A	A	A	A	A	A	A	A	A
PKNH_01_v2	59000	G	G	G	G	G	G	G	G	G	G	G	A	G	G	G	A	G	A	G	G	G	G	G	A	G	G	A	G	A
PKNH_01_v2	59042	G	G	G	G	G	A	G	G	G	G	G	G	G	G	G	G	G	G	G	G	G	G	G	G	G	G	G	G	G
PKNH_01_v2	59056	G	G	G	G	G	G	G	G	A	G	G	G	G	G	G	G	G	G	G	G	G	G	A	G	G	G	G	G	G
PKNH_01_v2	59069	C	C	C	C	A	C	A	C	C	C	C	C	C	C	C	C	C	C	C	A	C	C	C	C	C	C	C	C	C
PKNH_01_v2	59104	C	T	C	T	C	C	C	C	C	C	C	C	C	C	T	T	C	C	C	C	C	C	C	C	C	C	C	C	C
PKNH_01_v2	59107	G	G	G	G	A	G	A	G	G	G	G	G	G	G	G	G	A	G	G	A	A	G	G	G	G	G	G	G	A
PKNH_01_v2	59170	G	G	G	G	G	G	G	G	G	T	G	G	G	T	G	G	G	G	G	G	G	G	G	G	G	G	G	G	G
PKNH_01_v2	59212	A	A	A	A	A	G	A	A	A	A	A	A	A	A	A	A	A	A	A	A	A	A	A	A	A	A	A	A	A
PKNH_01_v2	59243	C	C	C	C	C	C	C	T	T	C	C	C	C	C	C	C	T	C	C	C	C	C	T	C	C	C	T	C	C
PKNH_01_v2	59271	T	T	C	T	T	C	T	T	T	T	N	C	T	T	C	T	T	T	T	C	T	T	T	T	T	T	T	C	T
PKNH_01_v2	59274	T	T	T	T	T	T	T	T	T	T	N	T	T	T	T	T	T	T	T	T	T	T	T	T	T	T	T	T	A
PKNH_01_v2	59290	C	T	T	C	C	T	C	C	C	T	N	T	T	T	T	C	C	C	C	C	C	C	C	C	C	T	C	T	N
PKNH_01_v2	59578	C	C	C	T	C	C	C	C	C	C	N	C	C	C	C	C	T	T	C	T	C	C	C	T	C	C	T	C	T
PKNH_01_v2	59607	A	A	A	A	G	A	G	A	A	A	A	A	A	A	A	A	A	A	A	A	A	A	A	A	A	A	A	A	A
PKNH_01_v2	59627	G	G	G	G	G	G	G	G	G	G	G	G	G	G	G	G	T	G	G	G	G	G	G	G	G	G	G	G	T
PKNH_01_v2	59637	C	C	C	C	C	C	C	C	C	C	C	C	C	C	C	C	C	C	C	C	C	C	C	C	C	C	C	C	C
PKNH_01_v2	59665	T	T	T	T	T	T	T	T	T	T	T	T	T	T	T	C	T	T	T	T	T	T	T	T	T	T	T	T	T
PKNH_01_v2	59693	G	G	G	G	G	G	G	T	G	G	G	G	G	G	G	G	G	G	G	G	G	G	G	G	G	T	G	G	G
PKNH_01_v2	59705	G	A	A	A	A	A	A	A	A	G	A	A	A	G	A	A	A	A	A	A	A	A	A	A	A	A	A	A	A
PKNH_01_v2	59711	G	A	G	G	G	G	G	G	A	G	G	G	A	G	G	G	A	G	G	A	G	G	A	G	G	G	G	G	G
PKNH_01_v2	59734	T	T	T	T	T	T	T	T	T	T	T	T	T	T	T	T	T	T	T	T	T	T	T	C	T	T	T	T	T
PKNH_01_v2	59736	G	G	G	G	A	G	A	A	G	G	G	G	G	G	G	A	G	A	A	G	A	G	G	G	G	G	G	G	A
PKNH_01_v2	59750	G	G	G	T	G	G	G	G	G	G	G	G	G	G	G	G	G	G	G	G	G	G	G	G	G	G	G	G	G
PKNH_01_v2	59767	G	G	G	G	G	G	G	C	G	G	G	G	C	G	C	G	G	G	C	G	G	G	G	G	G	G	G	G	G
PKNH_01_v2	59783	G	G	G	G	G	G	G	G	G	G	G	G	G	G	G	G	A	G	G	G	G	G	G	G	G	G	G	G	G
PKNH_01_v2	59797	T	T	C	C	T	T	T	T	T	C	C	T	T	C	C	T	T	T	T	T	T	T	T	T	T	T	C	C	T
PKNH_01_v2	59835	C	T	T	C	C	C	C	C	C	C	T	C	C	C	C	C	C	C	C	C	C	C	C	C	C	C	C	T	C
PKNH_01_v2	59841	T	T	T	T	T	T	T	A	T	T	T	T	T	T	T	T	T	T	T	T	T	T	T	T	T	T	T	T	T
PKNH_01_v2	59854	T	T	T	T	T	T	T	T	T	T	T	T	T	T	T	T	T	T	C	T	T	T	T	T	T	T	T	T	T
PKNH_01_v2	59871	G	G	G	G	G	N	G	G	G	G	G	G	G	G	G	G	G	G	G	G	G	G	G	G	G	G	G	G	G
PKNH_01_v2	59877	C	C	C	C	C	C	C	C	C	C	C	C	C	C	C	T	C	C	C	C	C	C	C	C	C	C	C	C	C
PKNH_01_v2	59881	G	A	A	A	A	G	A	A	A	A	A	G	A	A	G	A	A	A	A	A	A	A	A	A	A	A	A	A	A
PKNH_01_v2	59913	T	T	T	T	T	T	T	T	T	T	T	T	T	T	T	T	T	T	T	T	T	T	T	T	T	T	T	T	A
PKNH_01_v2	59929	G	G	G	G	G	G	G	G	G	G	G	A	G	G	G	G	G	G	G	G	G	G	G	G	G	G	G	G	G
PKNH_01_v2	59941	G	A	G	A	A	A	A	A	A	G	G	A	G	G	G	A	A	A	G	G	A	A	A	A	A	A	A	G	A
PKNH_01_v2	59946	C	C	C	C	C	C	C	C	C	C	C	C	C	C	C	C	C	T	C	C	C	C	C	C	C	C	C	C	C
PKNH_01_v2	59984	T	C	C	T	C	T	C	T	C	C	C	C	C	C	T	C	C	T	T	T	C	C	C	C	C	C	T	C	T
PKNH_01_v2	59990	G	G	G	G	G	G	G	G	G	G	G	G	G	G	G	G	T	G	G	G	G	G	G	G	G	T	G	G	G
PKNH_01_v2	60039	A	A	G	A	A	A	A	A	A	A	G	A	A	A	A	A	A	A	A	A	A	A	A	A	A	A	A	G	A
PKNH_01_v2	60050	G	G	G	G	G	G	G	G	G	G	G	G	A	G	G	G	G	G	G	G	G	G	G	G	G	G	G	G	G
PKNH_01_v2	60146	T	T	C	T	T	T	T	T	T	T	C	T	T	T	C	T	T	C	T	T	T	C	T	T	T	T	T	C	C
PKNH_01_v2	60200	T	T	T	T	T	T	T	T	T	T	T	T	T	T	T	T	T	T	T	T	A	T	T	T	T	T	T	T	T
PKNH_01_v2	60260	C	T	C	C	T	C	T	C	C	C	C	C	C	C	T	C	C	C	C	C	C	C	C	C	C	C	C	C	C
PKNH_01_v2	60353	G	G	G	G	G	G	G	G	G	G	G	G	G	G	G	G	G	G	G	G	G	G	G	A	G	G	G	G	G
PKNH_01_v2	60395	T	C	C	T	T	T	T	C	T	T	C	T	C	T	T	T	C	T	T	T	T	T	T	C	T	T	T	C	T
PKNH_01_v2	60434	G	G	G	G	A	A	A	G	A	A	G	G	A	A	A	G	G	A	A	A	A	A	A	G	A	G	G	G	G
PKNH_01_v2	60467	C	N	C	C	C	C	C	C	C	C	C	C	C	C	N	C	C	C	C	C	C	C	C	C	C	C	C	C	C
PKNH_01_v2	60470	T	N	T	T	T	T	T	T	C	T	T	T	T	T	N	T	T	C	C	C	C	C	C	T	T	T	T	T	T
PKNH_01_v2	60491	T	N	C	C	C	A	C	C	A	A	C	C	T	A	N	C	A	A	A	C	C	A	A	A	A	A	A	C	A
PKNH_01_v2	60492	G	N	G	A	A	G	A	G	A	A	G	G	G	A	N	A	A	G	G	G	G	A	A	G	A	G	G	G	A
PKNH_01_v2	60572	G	N	G	G	G	G	N	G	G	G	G	G	G	G	G	G	T	G	G	G	G	G	G	G	G	G	G	G	G
PKNH_01_v2	60625	C	N	C	G	C	C	C	C	C	C	C	C	C	C	G	C	C	C	G	C	C	C	C	C	N	C	G	C	C
PKNH_01_v2	60631	T	C	T	T	T	T	T	T	T	T	T	T	T	T	T	T	T	T	T	T	T	T	T	T	N	T	T	T	C
PKNH_01_v2	60649	T	C	T	T	T	C	T	T	T	T	T	T	T	T	T	T	T	C	T	C	T	C	T	C	T	T	T	T	C
PKNH_01_v2	60656	G	G	G	G	G	G	G	G	G	G	G	G	G	G	G	G	G	G	C	G	G	G	G	G	G	G	G	G	G
PKNH_01_v2	60680	T	T	T	T	T	T	T	T	T	T	T	T	G	T	T	T	T	T	T	T	T	T	T	T	T	T	T	T	T
PKNH_01_v2	60720	A	A	A	A	A	A	A	A	A	A	A	A	A	A	A	A	C	A	A	A	A	A	A	A	A	A	A	A	A
PKNH_01_v2	60731	G	G	G	G	G	G	G	G	G	G	G	G	G	G	G	G	T	G	G	G	G	G	G	G	G	G	G	G	G
PKNH_01_v2	60740	C	C	C	C	C	C	C	C	C	C	C	C	C	C	T	C	C	C	C	C	C	C	C	C	N	C	C	C	C
PKNH_01_v2	61029	C	C	C	C	C	C	C	C	C	C	C	C	C	C	C	C	C	C	C	C	C	T	C	C	C	C	C	C	C
PKNH_01_v2	61078	G	G	A	G	G	G	G	G	G	G	T	G	G	G	G	G	G	G	G	G	G	G	G	G	G	G	G	G	G
PKNH_01_v2	61085	G	G	G	A	G	G	G	G	G	G	G	G	G	G	G	G	G	G	G	G	G	G	G	G	G	G	G	G	G
PKNH_01_v2	61099	A	T	T	A	T	A	T	T	A	A	T	T	T	A	A	A	T	T	T	A	T	T	A	A	A	A	A	T	T
PKNH_01_v2	61105	G	G	G	G	G	G	G	G	G	G	G	G	G	G	G	G	G	G	G	G	G	G	G	G	G	A	G	G	G
PKNH_01_v2	61199	A	G	N	A	G	A	G	G	A	A	N	A	G	A	A	A	A	G	G	G	G	G	A	G	A	G	A	G	A
PKNH_01_v2	61575	C	C	C	C	C	C	N	C	C	C	C	C	N	C	C	C	C	C	C	C	T	C	C	C	C	C	C	C	C
PKNH_01_v2	61595	G	C	G	C	C	C	N	C	G	G	G	C	N	G	C	C	G	C	G	C	G	G	G	C	G	C	C	G	C
PKNH_01_v2	61631	G	G	G	G	G	G	N	G	G	G	G	G	G	G	G	G	G	T	G	G	G	G	G	G	G	G	G	G	G
PKNH_01_v2	61635	G	G	G	G	G	G	N	G	G	G	G	G	G	G	A	G	G	G	G	G	G	G	G	G	G	G	G	G	G
PKNH_01_v2	61638	C	C	C	C	T	C	N	T	C	C	C	C	T	C	C	C	C	C	C	C	C	C	C	C	C	T	C	C	T
PKNH_01_v2	61641	C	C	C	C	C	C	N	C	C	C	C	C	T	C	C	C	C	C	C	C	C	C	C	C	C	C	C	C	C
PKNH_01_v2	61648	C	C	C	C	G	C	N	G	C	C	C	C	G	C	C	C	C	C	C	C	C	G	C	C	C	G	C	C	G
PKNH_01_v2	61654	T	T	T	T	C	T	N	T	T	T	T	T	T	T	T	T	T	T	T	T	T	T	T	T	T	T	T	T	T
PKNH_01_v2	61710	C	C	C	C	C	C	C	C	C	C	T	C	C	C	C	C	C	C	C	C	C	C	C	C	C	C	C	C	C
PKNH_01_v2	61723	T	T	T	T	T	A	T	T	T	T	T	T	T	T	A	T	T	T	T	T	T	T	T	T	T	T	T	T	T
PKNH_01_v2	61765	T	T	T	T	C	T	C	T	T	T	T	T	T	T	T	T	T	T	T	T	T	T	T	T	T	T	T	T	T
PKNH_01_v2	61766	G	G	G	C	G	G	G	C	G	G	G	C	G	G	G	G	G	G	G	C	G	G	G	C	G	G	G	G	G
PKNH_01_v2	61768	A	A	A	A	A	A	A	A	A	A	A	A	A	A	A	A	A	A	A	A	A	A	A	A	A	A	A	A	A
PKNH_01_v2	61771	C	C	C	C	C	G	C	C	C	C	C	C	C	C	C	C	C	C	C	C	C	C	C	C	C	C	C	C	C
PKNH_01_v2	61791	C	C	C	C	C	C	C	C	C	C	C	C	C	C	C	C	C	C	C	C	C	C	C	T	C	C	C	C	C
PKNH_01_v2	61793	C	C	C	C	T	T	T	T	C	C	C	C	C	C	C	T	C	C	C	C	T	T	C	C	C	T	C	C	T
PKNH_01_v2	61794	C	C	C	C	C	C	C	C	C	C	C	C	C	C	C	C	C	C	C	C	C	C	C	C	C	C	T	C	C
PKNH_01_v2	61834	G	G	G	G	G	G	G	G	G	G	A	G	G	G	G	G	G	G	G	G	G	G	G	G	G	G	G	G	G
PKNH_01_v2	61857	G	G	G	G	G	G	G	G	G	G	T	G	G	G	G	G	G	G	G	G	G	G	G	G	G	G	G	G	G
PKNH_01_v2	61890	A	A	A	A	A	A	A	A	A	A	A	A	A	A	A	A	A	G	A	A	A	A	A	G	A	A	A	A	A
PKNH_01_v2	61985	C	C	C	C	C	C	C	C	T	T	C	C	C	T	C	C	C	C	C	C	C	C	T	C	C	C	C	C	C
PKNH_01_v2	62091	A	G	G	G	G	A	G	A	A	A	A	A	A	A	G	A	A	G	A	A	G	G	A	A	A	A	A	G	G
PKNH_01_v2	62141	C	C	C	C	C	T	C	C	C	C	C	C	T	C	C	C	C	C	C	C	C	C	C	C	C	C	T	C	T
PKNH_01_v2	62205	C	C	C	C	C	C	C	C	C	C	C	G	C	C	C	C	C	C	C	C	C	C	C	C	C	C	C	C	C
PKNH_01_v2	62232	C	C	C	C	C	T	C	C	C	C	C	C	T	C	C	C	T	C	C	C	T	C	C	C	C	C	C	C	T
PKNH_01_v2	62250	C	C	T	C	C	C	C	C	T	T	C	C	C	T	C	C	T	C	C	C	C	C	T	C	T	C	C	T	C
PKNH_01_v2	62268	T	G	G	G	T	T	T	T	G	G	G	T	T	G	T	T	G	T	G	T	T	T	G	T	G	T	T	G	T
PKNH_01_v2	62274	C	C	T	C	C	C	C	C	T	T	C	C	C	T	C	C	T	C	C	C	C	C	T	C	T	C	C	T	C
PKNH_01_v2	62292	C	C	C	C	C	C	C	T	C	C	C	C	C	C	C	T	C	C	C	C	C	C	C	C	C	C	C	C	T
PKNH_01_v2	62307	A	A	A	A	A	A	A	A	A	A	A	A	A	A	A	A	A	T	A	A	A	A	A	A	A	A	A	A	A
PKNH_01_v2	62400	G	A	G	G	A	G	A	G	G	G	G	G	G	G	G	G	G	A	A	G	G	G	G	G	G	G	G	G	A
PKNH_01_v2	62405	T	T	C	T	T	T	T	C	C	C	T	T	T	C	T	C	T	T	T	T	T	T	C	T	C	T	T	C	T
PKNH_01_v2	62433	C	C	C	C	C	C	C	T	C	C	C	C	C	C	C	T	C	C	C	C	C	C	C	C	C	C	C	C	C
PKNH_01_v2	62435	T	C	T	T	T	T	T	T	T	T	T	T	T	T	T	T	T	C	C	T	T	T	T	C	T	T	C	T	T
PKNH_01_v2	62452	G	T	T	T	T	G	T	T	T	T	G	G	G	T	G	T	T	G	T	G	G	G	T	T	T	G	T	T	T
PKNH_01_v2	62461	C	C	C	C	C	T	C	C	C	C	C	C	T	C	T	C	C	T	C	T	T	T	C	C	C	T	C	C	C
PKNH_01_v2	62499	T	T	T	N	T	T	T	T	C	C	T	T	T	C	T	T	T	T	T	T	T	T	C	T	T	T	T	T	T
PKNH_01_v2	62504	T	T	T	N	T	T	T	T	T	T	T	T	T	T	T	T	T	T	T	T	T	T	T	T	T	T	T	T	T
PKNH_01_v2	62505	T	T	T	N	T	C	T	T	C	C	C	T	C	N	C	T	T	T	T	C	C	C	C	T	T	T	C	T	C
PKNH_01_v2	62517	C	C	C	N	C	C	C	C	C	C	C	C	C	C	C	C	C	C	C	C	C	C	C	C	C	C	C	C	C
PKNH_01_v2	62555	A	A	T	A	A	A	A	A	A	A	A	A	A	A	A	A	T	A	A	A	A	A	A	A	T	A	A	T	A
PKNH_01_v2	62569	C	C	C	C	C	C	C	C	C	C	C	C	T	C	C	C	C	T	C	C	C	C	C	C	C	C	C	C	C
PKNH_01_v2	62577	G	C	G	G	G	G	G	G	C	C	G	G	N	C	G	G	G	G	G	G	C	C	C	C	G	G	G	G	G
PKNH_01_v2	62580	G	G	A	G	A	G	A	G	G	G	G	A	N	G	G	G	A	A	A	G	G	G	G	G	A	G	G	A	G
PKNH_01_v2	62602	T	T	T	T	T	T	T	T	T	T	T	T	N	T	T	T	T	T	N	T	T	T	T	T	T	T	T	T	T
PKNH_01_v2	62637	C	C	C	C	G	G	G	C	C	C	G	C	N	C	G	C	C	G	N	C	C	G	C	G	C	G	C	C	G
PKNH_01_v2	62646	T	C	C	C	C	C	C	T	C	C	C	C	N	C	C	T	T	C	N	C	C	C	C	C	C	C	T	C	C
PKNH_01_v2	62697	T	T	T	T	T	T	T	T	T	T	T	T	T	T	T	T	T	T	N	T	T	T	T	T	T	T	T	T	T
PKNH_01_v2	62735	G	G	G	G	G	G	G	G	G	G	G	G	G	G	G	G	G	G	N	G	G	G	G	G	G	G	G	G	G
PKNH_01_v2	62736	G	G	G	G	G	C	G	G	G	G	G	G	G	G	G	G	G	G	N	G	G	G	G	G	G	G	G	G	G
PKNH_01_v2	62750	C	C	C	C	A	A	A	C	C	C	A	A	A	C	A	C	A	C	N	C	A	C	C	A	C	A	A	C	A
PKNH_01_v2	62808	G	G	C	G	G	G	G	C	C	C	G	G	G	C	G	C	G	G	N	G	G	G	C	G	C	G	G	C	G
PKNH_01_v2	62820	G	G	G	G	G	G	G	G	G	G	G	G	C	G	G	G	G	G	N	G	C	G	G	G	G	G	G	G	G
PKNH_01_v2	62828	T	T	T	T	T	T	T	G	T	T	T	T	T	T	T	G	T	T	N	T	T	T	T	T	T	T	T	T	T
PKNH_01_v2	62829	T	T	T	T	T	T	T	T	T	T	T	T	T	T	T	T	T	T	N	T	T	T	T	T	T	C	T	T	T
PKNH_01_v2	62847	T	T	T	C	T	T	T	T	T	T	T	T	T	T	T	T	T	T	N	T	T	T	T	T	T	T	T	T	T
PKNH_01_v2	63077	G	G	G	G	G	C	G	G	G	G	C	G	C	G	G	G	G	C	C	N	C	C	G	G	G	N	G	G	C
PKNH_01_v2	63095	T	T	T	T	C	T	C	T	T	T	T	C	T	T	C	T	C	T	T	N	T	T	T	C	T	N	C	T	T
PKNH_01_v2	63108	G	G	G	G	G	G	G	G	G	G	G	G	G	G	G	G	G	G	G	G	G	G	G	G	G	T	G	G	G
PKNH_01_v2	63112	A	A	A	A	A	A	A	T	A	A	A	A	A	A	A	T	A	A	A	A	A	A	A	A	A	A	A	A	A
PKNH_01_v2	63261	C	C	C	C	C	C	C	C	C	C	C	C	C	C	C	C	C	C	C	C	C	T	C	C	C	C	C	C	C
PKNH_01_v2	63313	T	C	T	T	T	T	T	T	T	T	T	T	T	T	T	T	T	T	T	T	T	T	T	T	T	T	T	T	T
PKNH_01_v2	63355	C	C	T	C	C	C	C	C	T	T	C	C	C	T	C	C	C	C	T	C	C	C	T	C	C	N	C	C	C
PKNH_01_v2	63360	G	G	G	G	C	G	C	G	G	G	G	G	G	G	G	G	C	G	G	G	G	G	G	G	G	N	G	G	G
PKNH_01_v2	63381	G	G	C	G	G	G	G	G	G	G	G	G	G	G	G	G	G	G	G	G	G	G	G	N	G	N	G	G	G
PKNH_01_v2	63613	C	C	C	C	C	C	C	C	N	C	C	C	A	C	C	C	C	C	C	C	C	C	C	C	C	C	C	C	C
PKNH_01_v2	63637	A	A	A	A	A	A	A	A	A	A	G	A	A	A	A	A	A	A	A	A	A	A	A	A	A	A	A	G	A
PKNH_01_v2	63660	G	G	G	G	G	G	G	G	G	G	G	G	G	G	G	G	G	G	G	G	G	G	G	G	T	G	G	G	G
PKNH_01_v2	63669	C	C	C	C	C	C	C	C	C	C	C	C	C	C	C	C	C	T	C	C	C	C	C	C	C	C	C	C	C
PKNH_01_v2	63694	C	C	C	C	C	C	C	C	C	C	C	C	C	C	C	C	C	C	C	C	T	C	C	C	C	C	C	C	C
PKNH_01_v2	63714	A	A	A	A	A	A	A	A	A	A	A	A	A	A	A	A	A	A	A	A	A	A	A	A	A	A	A	A	A
PKNH_01_v2	63735	C	C	C	C	C	T	C	C	C	C	T	C	C	C	C	C	C	C	C	C	C	T	C	C	C	C	C	T	T
PKNH_01_v2	63741	A	G	G	G	A	A	A	G	G	G	A	A	A	G	A	G	A	A	A	A	A	A	G	A	A	A	A	A	A
PKNH_01_v2	63793	G	A	A	A	G	A	G	A	A	A	G	G	G	N	G	A	G	G	A	G	G	G	A	G	G	G	G	G	G
PKNH_01_v2	63810	A	G	N	G	A	A	A	A	G	G	A	A	A	G	A	A	A	A	G	A	A	A	G	A	A	A	A	A	A
PKNH_01_v2	63828	G	G	N	G	G	A	G	G	G	G	G	G	G	G	G	G	G	G	G	G	G	G	G	G	G	G	G	G	G
PKNH_01_v2	63839	C	C	N	C	C	C	C	C	C	C	C	C	C	C	C	C	C	C	C	C	C	C	N	C	C	C	C	C	C
PKNH_01_v2	63986	T	C	C	C	C	C	C	C	C	C	C	C	C	N	C	C	C	C	C	C	C	C	N	C	C	C	C	C	C
PKNH_01_v2	63994	C	C	C	C	C	C	C	C	C	C	C	C	C	C	C	C	C	G	C	C	C	C	C	C	C	C	C	C	C
PKNH_01_v2	63997	G	G	C	G	G	G	G	G	C	C	G	G	G	C	G	G	G	G	G	G	G	C	N	C	G	G	G	G	G
PKNH_01_v2	64004	G	T	G	G	G	N	G	G	G	G	G	G	G	G	G	G	G	G	T	G	T	G	G	G	T	T	G	G	T
PKNH_01_v2	64041	G	G	G	G	G	G	G	G	G	G	G	G	G	G	G	G	G	T	G	G	G	G	G	G	G	G	G	G	G
PKNH_01_v2	64066	G	G	C	G	G	C	G	G	C	C	G	G	G	C	G	G	G	G	G	G	G	G	C	G	G	G	G	G	G
PKNH_01_v2	64116	C	C	C	C	C	T	C	C	C	C	C	C	C	C	C	C	T	C	C	C	C	T	C	C	C	C	C	C	C
PKNH_01_v2	64140	T	T	T	T	T	T	T	T	T	T	T	T	T	T	T	T	T	T	T	T	T	T	T	T	T	T	T	T	C
PKNH_01_v2	64161	C	C	C	G	G	G	G	C	C	C	C	G	C	C	C	C	G	C	C	G	C	C	C	C	C	C	G	C	C
PKNH_01_v2	64162	G	G	G	G	G	G	G	G	G	G	G	G	G	G	G	G	A	G	G	G	G	G	G	G	G	G	G	G	G
PKNH_01_v2	64194	A	A	A	A	A	C	A	A	A	A	A	A	A	A	C	A	A	A	A	A	A	A	A	A	A	A	A	A	A
PKNH_01_v2	64195	G	G	G	G	G	G	G	G	G	G	G	G	G	G	A	G	G	G	G	G	G	G	G	G	G	G	G	G	G
PKNH_01_v2	64203	C	C	C	C	C	C	C	C	C	C	C	C	C	C	T	C	C	C	C	C	C	C	C	C	C	C	C	C	C
PKNH_01_v2	64250	A	A	A	A	A	A	A	A	A	A	A	A	A	A	A	A	A	A	A	A	A	A	A	A	A	A	A	A	C
PKNH_01_v2	64256	C	G	C	G	G	G	G	G	C	C	C	G	G	C	G	G	G	G	G	G	G	C	C	T	G	G	G	C	G
PKNH_01_v2	64269	A	A	G	A	A	A	A	A	G	G	G	A	A	G	A	A	A	A	A	A	A	A	G	A	A	A	A	G	A
PKNH_01_v2	64279	A	A	A	A	A	A	A	A	A	A	A	A	A	A	A	A	A	A	A	A	A	A	A	C	A	A	A	A	A
PKNH_01_v2	64290	C	C	C	T	T	C	T	C	C	C	C	T	C	C	C	C	C	C	C	T	C	C	C	C	C	C	T	C	C
PKNH_01_v2	64294	T	T	C	C	C	T	C	T	C	C	C	C	T	C	T	T	T	T	T	C	T	T	C	T	T	T	C	C	T
PKNH_01_v2	64309	T	T	T	T	T	T	T	T	T	T	T	T	T	T	T	T	T	T	T	T	T	C	T	T	T	T	T	T	T
PKNH_01_v2	64323	A	A	A	A	A	A	A	A	A	A	A	A	A	A	A	A	A	A	A	G	A	A	A	A	A	A	A	A	A
PKNH_01_v2	64356	G	G	G	G	G	A	G	G	G	G	G	G	G	G	G	G	A	G	G	G	G	A	G	G	A	G	G	G	A
PKNH_01_v2	64370	C	C	C	C	C	C	C	C	C	C	C	C	C	C	C	C	C	C	C	C	C	C	C	C	C	C	C	C	C
PKNH_01_v2	64466	A	A	A	A	A	A	A	A	A	A	A	A	A	A	A	A	T	A	A	A	A	A	A	A	A	A	A	A	A
PKNH_01_v2	64497	G	G	G	G	G	G	G	A	G	G	G	G	G	G	G	A	G	G	G	G	G	G	G	G	G	G	G	G	G
PKNH_01_v2	64625	C	C	C	C	C	C	C	C	C	C	C	C	C	C	T	C	C	C	C	C	C	C	C	C	C	C	C	C	C
PKNH_01_v2	64630	C	C	C	C	C	C	C	C	C	C	C	C	C	C	T	C	C	C	C	C	C	C	C	C	C	C	C	C	C
PKNH_01_v2	64677	C	T	T	T	T	T	T	C	T	T	T	T	T	T	C	C	T	C	T	T	T	C	T	C	T	C	T	T	T
PKNH_01_v2	64682	G	T	G	G	G	G	G	G	G	G	G	G	G	G	G	G	G	G	G	G	G	G	G	G	G	G	G	G	G
PKNH_01_v2	64689	G	G	G	G	G	G	G	G	G	G	G	G	G	G	G	G	A	G	G	G	G	G	G	G	G	G	G	G	G
PKNH_01_v2	64712	T	C	C	C	C	C	C	T	C	C	C	C	C	C	T	T	C	T	T	C	C	C	C	T	T	T	C	C	C
PKNH_01_v2	64755	C	C	C	C	T	C	T	C	C	C	C	T	C	C	C	C	C	C	C	C	C	C	C	C	C	C	C	C	C
PKNH_01_v2	64794	G	G	A	G	G	G	G	G	G	G	A	G	G	G	G	G	G	A	G	G	G	A	G	G	G	G	G	A	G
PKNH_01_v2	64798	G	G	G	G	G	G	G	T	G	G	G	G	G	G	G	T	G	G	G	G	G	G	G	G	G	G	G	G	G
PKNH_01_v2	64823	T	T	T	T	T	T	T	C	T	T	T	T	T	T	T	C	T	T	T	T	T	T	T	T	T	T	T	T	T
PKNH_01_v2	64824	G	G	G	G	G	G	G	T	G	G	G	G	G	G	G	T	G	G	G	G	G	G	G	G	N	G	G	G	G
PKNH_01_v2	64848	G	G	G	G	G	G	G	G	G	G	G	G	G	G	G	G	G	G	G	G	G	G	G	G	N	G	G	G	G
PKNH_01_v2	64858	C	C	C	C	C	C	C	C	C	C	C	C	C	C	C	C	C	C	C	C	C	C	C	C	N	C	C	C	C
PKNH_01_v2	64862	T	T	T	T	T	T	T	T	C	C	T	T	T	C	T	T	T	T	T	T	T	T	C	T	T	T	T	T	T
PKNH_01_v2	64881	G	A	A	G	A	G	A	A	G	G	N	A	A	G	G	A	N	G	A	G	A	A	G	A	A	G	A	A	A
PKNH_01_v2	64882	C	T	T	C	T	C	T	C	C	C	T	T	T	C	C	C	T	C	T	C	T	C	C	T	N	C	T	T	T
PKNH_01_v2	64914	G	G	G	G	G	G	G	G	G	G	G	G	A	G	G	G	N	T	G	G	G	G	G	G	A	G	G	G	G
PKNH_01_v2	64950	A	A	A	A	A	A	A	G	A	A	A	A	A	A	A	G	N	A	A	A	A	A	A	A	A	A	A	A	A
PKNH_01_v2	64953	A	A	A	A	A	A	A	G	A	A	A	A	A	A	A	G	N	A	A	A	A	A	A	A	A	A	A	A	A
PKNH_01_v2	64966	G	G	G	G	G	G	G	G	G	G	G	G	G	G	T	G	N	G	G	G	G	G	G	G	G	G	G	G	G
PKNH_01_v2	64967	T	C	C	C	C	C	C	T	C	C	C	C	C	C	C	T	N	C	C	T	C	C	C	C	C	T	C	C	C
PKNH_01_v2	64969	C	C	T	C	C	C	C	C	C	C	T	C	C	C	C	C	N	C	C	C	C	C	C	C	C	C	C	T	C
PKNH_01_v2	64985	G	G	G	A	G	A	G	G	A	A	G	G	G	A	G	G	N	G	G	G	G	G	A	A	G	G	G	G	G
PKNH_01_v2	65005	C	C	C	C	C	C	C	C	C	T	C	C	C	T	C	C	C	C	C	C	C	C	C	C	C	C	C	C	C
PKNH_01_v2	65034	C	C	C	C	C	C	C	T	C	C	C	C	C	C	C	T	N	C	C	C	C	C	C	C	C	C	C	C	C
PKNH_01_v2	65116	C	C	C	C	C	C	C	C	C	C	C	C	T	C	C	C	C	C	C	C	C	C	C	C	C	C	C	C	C
PKNH_01_v2	65118	C	T	C	C	T	C	T	C	C	C	C	T	C	C	C	C	T	C	C	C	T	C	C	C	C	C	T	C	C
PKNH_01_v2	65136	A	A	A	A	A	A	A	A	A	A	A	A	A	A	A	A	A	A	A	A	A	A	A	A	A	A	A	A	A
PKNH_01_v2	65138	T	T	T	T	T	T	T	T	T	T	T	T	T	T	T	T	T	T	T	T	T	T	T	T	T	T	T	T	T
PKNH_01_v2	65148	A	A	G	A	A	A	A	A	A	A	G	A	G	A	G	A	A	A	G	A	G	G	A	G	G	A	A	G	A
PKNH_01_v2	65182	A	G	G	G	G	G	G	G	G	G	G	G	A	G	A	G	G	G	A	G	G	G	G	G	A	A	G	G	G
PKNH_01_v2	65184	G	G	G	G	G	G	G	G	G	G	G	G	G	G	G	G	G	A	G	G	G	G	G	G	G	G	G	G	G
PKNH_01_v2	65227	G	C	C	C	C	C	C	C	C	C	C	C	G	C	G	C	C	C	G	G	C	C	C	C	C	G	C	C	G
PKNH_01_v2	65286	C	C	C	C	C	C	C	C	C	C	C	C	C	C	C	C	C	C	C	C	C	T	C	T	C	C	C	C	C
PKNH_01_v2	65289	G	G	G	G	G	G	G	C	G	G	G	G	G	G	G	C	G	G	G	G	G	G	G	G	G	G	G	G	G
PKNH_01_v2	65295	A	C	C	C	C	C	C	C	C	C	C	C	C	C	C	C	C	C	C	C	C	A	C	A	C	A	C	C	C
PKNH_01_v2	65361	G	G	G	G	G	G	G	G	G	A	G	G	G	A	G	G	G	G	G	G	G	G	G	G	G	G	G	G	G
PKNH_01_v2	65382	G	G	G	G	G	G	G	G	G	G	G	G	G	G	G	G	A	G	G	G	G	G	G	G	G	G	G	G	G
PKNH_01_v2	65456	G	G	G	G	G	G	G	G	G	G	G	G	G	G	G	G	T	G	G	G	G	G	G	G	G	G	G	G	G
PKNH_01_v2	65531	C	C	C	C	C	C	C	C	C	C	C	C	C	C	C	C	C	C	C	C	G	C	C	C	C	C	C	C	C
PKNH_01_v2	65539	G	G	G	G	G	G	G	G	G	G	G	G	G	G	G	G	G	G	G	G	G	G	G	G	G	G	G	G	G
PKNH_01_v2	65579	G	G	G	G	G	G	G	G	G	G	G	G	G	G	G	G	G	G	G	G	G	G	G	T	G	G	G	G	G
PKNH_01_v2	65588	T	T	T	T	T	T	T	T	T	T	T	T	A	T	T	T	T	T	T	T	T	T	T	T	T	A	T	T	T
PKNH_01_v2	65603	G	T	G	G	G	G	G	G	G	G	G	G	G	G	G	G	G	G	G	G	G	G	G	G	G	G	G	G	G
PKNH_01_v2	65614	C	C	C	C	C	C	C	C	C	C	C	C	C	C	C	C	C	T	C	C	C	C	C	C	C	C	C	C	C
PKNH_01_v2	65615	G	G	G	G	G	G	G	G	G	G	G	G	G	G	G	G	G	C	G	G	G	G	G	G	G	G	G	G	C
PKNH_01_v2	65625	G	G	G	G	G	G	G	T	G	G	G	G	G	N	G	T	G	G	G	G	G	G	G	G	G	G	G	G	G
PKNH_01_v2	65631	T	C	T	C	C	C	C	C	C	C	T	C	C	N	T	C	C	C	C	T	C	N	C	C	C	C	C	T	C
PKNH_01_v2	65765	T	T	T	T	T	T	T	T	T	T	T	T	C	N	T	T	N	T	T	T	T	T	T	T	T	T	T	T	T
PKNH_01_v2	65811	G	C	C	G	C	G	C	G	G	G	C	C	C	G	G	G	C	C	C	G	C	G	G	C	G	G	G	C	C
PKNH_01_v2	65867	A	A	A	A	A	A	A	A	A	A	A	A	A	A	A	A	A	A	G	A	A	A	A	A	A	A	A	A	A
PKNH_01_v2	65891	C	G	G	C	G	G	G	G	C	C	G	G	G	C	G	G	G	G	G	C	G	G	C	G	G	G	G	G	G
PKNH_01_v2	65943	T	A	A	A	A	A	A	A	A	A	A	A	A	A	A	A	A	A	A	A	A	A	A	A	A	A	A	A	A
PKNH_01_v2	66032	C	C	C	C	C	C	C	C	C	C	C	C	C	C	C	C	C	C	C	C	C	C	C	C	C	C	C	C	C
PKNH_01_v2	66098	C	C	C	C	C	C	C	N	C	C	C	C	C	C	C	C	C	C	C	C	T	T	C	T	C	C	C	C	C
PKNH_01_v2	66158	T	T	T	T	T	T	T	T	T	T	T	T	T	T	T	T	T	T	T	T	T	T	T	T	T	T	T	T	T
PKNH_01_v2	66183	C	C	C	C	C	C	C	C	C	C	C	C	C	C	C	C	A	C	C	C	C	C	C	C	C	C	C	C	C
PKNH_01_v2	66220	C	C	C	C	C	C	C	C	C	C	C	C	C	C	C	C	C	C	G	C	C	C	C	C	C	C	C	C	C
PKNH_01_v2	66234	A	G	A	A	A	A	A	G	G	G	A	A	A	G	A	G	A	A	G	A	G	T	G	G	G	A	A	A	A
PKNH_01_v2	66244	T	G	T	T	T	T	T	G	G	G	T	T	T	G	T	G	T	T	G	T	G	G	G	T	G	T	T	T	T
PKNH_01_v2	66260	G	G	A	G	G	G	G	G	G	G	A	G	G	G	G	G	G	G	G	G	G	G	G	G	G	G	G	A	G
PKNH_01_v2	67070	C	C	G	C	C	G	C	C	C	C	G	C	C	C	C	C	C	C	G	G	C	G	C	N	G	C	G	G	C
PKNH_01_v2	67073	C	C	C	C	C	C	C	C	T	T	C	C	C	T	C	C	C	C	C	C	C	C	T	N	C	C	C	C	C
PKNH_01_v2	67129	A	A	A	A	A	A	A	A	A	A	A	A	A	A	A	A	A	A	A	G	A	A	A	A	A	A	A	A	A
PKNH_01_v2	67143	C	C	C	C	C	C	C	G	G	G	C	C	C	G	G	G	C	C	C	C	C	C	G	C	C	C	C	C	C
PKNH_01_v2	67316	T	T	T	T	T	T	T	G	T	T	T	T	G	T	T	G	T	T	T	G	T	T	T	G	T	T	T	T	T
PKNH_01_v2	67383	T	T	T	T	T	T	T	T	T	T	T	T	T	T	T	T	T	T	C	T	T	T	T	T	T	N	T	T	T
PKNH_01_v2	67386	T	C	C	C	T	C	T	C	C	C	C	C	C	C	C	C	C	C	T	C	C	C	C	C	T	C	C	C	C
PKNH_01_v2	67462	G	G	G	G	G	G	G	G	T	T	G	G	G	T	G	G	G	G	G	G	G	G	T	G	G	G	G	G	G
PKNH_01_v2	67466	T	T	T	T	T	T	T	T	T	T	T	C	C	T	C	T	T	T	C	T	C	T	T	T	T	T	T	T	T
PKNH_01_v2	67586	G	T	T	G	T	G	T	T	G	G	T	T	T	G	G	T	G	T	G	G	G	G	G	G	G	T	G	T	T
PKNH_01_v2	67587	G	G	G	G	G	G	G	G	G	G	G	G	G	G	G	G	G	G	G	G	G	G	G	G	G	G	G	G	A
PKNH_01_v2	67588	G	G	A	G	A	G	A	A	G	G	A	G	A	G	G	A	G	A	G	G	G	G	G	G	G	G	G	A	A
PKNH_01_v2	67619	C	C	T	C	T	C	T	C	C	C	T	T	N	C	C	C	C	T	C	C	T	C	C	C	C	T	C	T	N
PKNH_01_v2	67670	T	T	T	T	T	T	T	T	T	T	T	T	C	T	T	T	T	T	T	T	T	T	T	T	T	T	T	T	T
PKNH_01_v2	67948	G	G	G	G	G	G	G	G	G	G	G	G	G	G	G	N	G	G	G	G	G	G	G	G	A	G	G	G	G
PKNH_01_v2	67957	T	T	T	T	T	T	T	A	T	T	T	T	T	T	T	N	T	T	T	T	T	T	T	T	T	T	T	T	T
PKNH_01_v2	67959	T	C	T	T	T	T	T	T	T	T	T	T	T	T	C	N	T	T	T	N	T	T	T	T	T	T	T	T	T
PKNH_01_v2	67965	C	C	C	G	G	C	G	C	C	C	C	G	C	C	C	N	C	C	C	G	C	C	C	C	C	G	C	C	C
PKNH_01_v2	67972	G	G	G	G	G	G	G	G	G	G	G	G	G	G	G	N	G	G	G	G	G	G	G	G	C	G	G	G	G
PKNH_01_v2	67990	G	G	G	G	G	G	G	G	G	G	G	G	G	G	G	N	G	G	G	G	G	G	G	G	A	G	G	G	G
PKNH_01_v2	67998	A	A	A	A	A	A	A	A	A	A	A	A	A	A	A	A	A	A	G	A	A	A	A	A	A	A	A	A	A
PKNH_01_v2	68030	G	G	G	G	G	G	G	A	A	A	G	G	G	A	A	A	G	G	G	G	A	G	A	A	G	G	G	G	G
PKNH_01_v2	68034	A	A	A	A	A	A	A	G	G	G	A	A	A	G	G	G	A	A	A	A	G	A	G	G	A	A	A	A	A
PKNH_01_v2	68038	A	G	A	A	A	A	A	A	A	A	A	A	A	A	A	A	A	A	A	A	A	A	A	A	A	A	A	A	A
PKNH_01_v2	68051	A	A	A	A	A	A	A	A	T	T	A	A	A	T	A	A	A	A	A	A	A	A	T	A	A	A	A	A	A
PKNH_01_v2	68057	C	C	C	C	C	C	C	C	A	A	C	C	C	A	C	C	C	C	C	C	C	C	A	C	C	C	C	C	C
PKNH_01_v2	68067	G	N	G	G	G	G	G	G	G	G	G	G	G	G	G	G	G	G	G	G	G	G	G	G	G	G	G	G	G
PKNH_01_v2	68110	T	T	T	G	G	G	G	G	T	T	T	G	G	T	G	G	G	G	G	G	G	G	T	G	T	G	T	T	T
PKNH_01_v2	68119	C	C	C	C	C	C	C	C	C	C	C	C	T	C	C	C	C	T	C	T	C	C	C	C	C	C	C	C	C
PKNH_01_v2	68120	C	C	C	C	C	T	C	C	C	C	C	C	C	C	C	C	C	C	C	C	C	C	C	C	C	C	C	C	C
PKNH_01_v2	68133	A	A	A	A	A	A	A	A	A	A	A	A	A	A	A	A	A	A	A	A	A	A	A	A	A	A	A	A	A
PKNH_01_v2	68144	T	T	T	T	T	T	T	T	T	T	T	C	T	T	C	T	T	T	T	T	T	T	T	T	T	T	T	T	T
PKNH_01_v2	68178	T	T	T	T	T	T	T	T	T	T	T	T	T	T	T	T	T	T	T	T	C	T	T	T	T	T	T	T	T
PKNH_01_v2	68218	C	C	C	C	G	C	G	C	C	C	C	C	C	C	C	C	C	C	C	C	G	C	C	C	C	C	C	C	C
PKNH_01_v2	68286	G	G	G	G	G	G	G	G	G	G	G	G	G	G	G	G	G	G	G	G	G	G	G	G	T	G	G	G	G
PKNH_01_v2	68295	G	G	G	G	G	G	G	G	G	G	G	G	G	G	G	G	G	G	G	G	G	G	G	A	G	N	G	G	G
PKNH_01_v2	68303	T	T	T	T	T	C	T	T	T	T	T	T	T	T	T	T	T	T	T	C	T	T	T	T	T	N	T	T	T
PKNH_01_v2	68435	A	A	A	A	G	A	G	A	A	A	A	A	A	A	A	A	A	A	A	A	A	A	A	N	A	N	A	A	A
PKNH_01_v2	68456	G	A	A	G	A	G	A	A	A	G	A	A	A	G	A	A	A	G	A	G	G	G	A	A	G	N	A	A	G
PKNH_01_v2	68459	G	G	G	G	G	G	G	G	G	G	G	G	G	G	A	G	G	G	G	G	G	G	G	G	G	N	G	G	G
PKNH_01_v2	68556	C	C	C	C	C	C	C	C	C	C	C	C	N	C	T	C	C	C	C	C	C	C	C	C	C	C	C	C	C
PKNH_01_v2	68563	G	G	G	G	G	G	G	G	G	G	G	G	N	G	G	G	G	G	A	G	G	G	G	G	G	G	G	G	G
PKNH_01_v2	68573	A	A	A	A	A	A	A	A	A	A	A	A	A	A	T	A	A	A	A	A	T	T	A	A	A	A	T	A	A
PKNH_01_v2	68847	C	C	T	C	C	C	C	C	C	C	T	C	C	C	C	C	C	C	C	C	C	C	C	C	C	C	C	T	C
PKNH_01_v2	68889	G	G	G	G	G	G	G	G	G	G	G	G	G	G	G	G	G	G	G	G	G	G	G	A	G	G	G	G	G
PKNH_01_v2	68898	C	T	T	T	T	T	T	T	T	T	T	T	T	T	T	T	T	T	T	T	T	T	T	T	T	C	T	T	T
PKNH_01_v2	68904	G	G	G	G	G	G	G	G	G	G	G	G	G	G	G	G	A	G	G	G	G	G	G	G	G	G	G	G	G
PKNH_01_v2	68990	A	G	A	G	G	A	G	A	A	G	A	A	G	G	G	A	A	A	A	G	G	G	A	A	A	A	A	A	G
PKNH_01_v2	69042	G	G	G	G	G	G	G	G	G	G	G	G	G	G	G	G	G	T	G	G	G	G	G	G	G	G	G	G	G
PKNH_01_v2	69050	T	A	T	T	T	T	T	T	T	T	T	T	T	T	T	T	T	A	T	T	T	T	T	T	T	T	T	T	T
PKNH_01_v2	69063	G	G	G	G	G	G	G	G	G	G	G	G	G	G	G	G	G	G	G	G	C	G	G	G	G	G	G	G	G
PKNH_01_v2	69067	A	A	A	A	A	A	A	A	A	A	A	A	A	A	A	A	A	A	A	A	A	A	A	A	A	A	A	A	A
PKNH_01_v2	69092	T	C	C	C	C	C	C	C	C	C	C	C	C	C	T	C	C	C	C	C	C	C	C	C	C	T	C	C	C
PKNH_01_v2	69096	A	A	A	A	A	A	A	A	A	A	A	A	A	A	A	A	A	A	A	A	A	G	A	A	A	A	A	A	A
PKNH_01_v2	69105	T	T	C	T	T	C	T	C	C	C	C	C	C	C	T	C	T	T	T	C	T	T	C	C	T	T	C	C	C
PKNH_01_v2	69137	T	T	A	T	T	A	T	A	A	A	A	A	T	A	T	A	T	T	A	T	T	A	A	A	T	T	A	A	T
PKNH_01_v2	69159	A	A	A	A	A	A	A	A	A	A	A	A	A	A	A	A	G	G	A	A	A	G	A	A	A	A	A	A	A
PKNH_01_v2	69252	C	T	C	C	C	T	C	C	C	T	C	C	T	T	T	C	T	T	C	C	C	C	C	T	T	C	C	C	T
PKNH_01_v2	69309	G	G	A	G	G	G	G	G	G	G	A	G	G	G	G	G	G	G	G	G	G	G	G	G	G	G	G	A	G
PKNH_01_v2	69316	C	C	C	C	C	C	C	C	C	C	C	C	C	C	C	C	C	C	C	C	C	C	C	C	C	C	A	C	C
PKNH_01_v2	69325	G	A	G	G	G	G	G	A	A	G	G	G	G	G	G	A	N	A	G	A	A	G	A	G	A	G	G	G	G
PKNH_01_v2	69341	C	C	C	C	C	C	C	C	C	C	C	C	C	C	T	C	N	N	C	C	C	C	C	C	C	C	C	C	C
PKNH_01_v2	69735	G	G	G	G	G	G	G	G	G	G	G	C	G	G	G	G	G	G	G	G	G	G	G	N	G	G	G	G	G
PKNH_01_v2	69765	C	C	C	C	T	C	C	C	C	C	C	C	C	C	C	C	C	C	C	C	C	C	C	N	C	C	C	C	C
PKNH_01_v2	69769	C	C	C	C	C	C	C	C	C	C	C	C	T	C	C	C	C	C	C	C	C	C	C	N	C	C	C	C	C
PKNH_01_v2	69803	C	C	C	A	C	C	A	A	A	C	C	A	C	C	C	A	C	C	C	N	C	C	A	N	C	C	A	C	C
PKNH_01_v2	69809	C	C	C	C	C	C	C	C	C	C	C	C	C	C	C	C	C	C	C	C	C	C	C	N	C	C	C	C	C
PKNH_01_v2	69828	A	A	A	A	A	A	A	A	A	A	A	A	A	A	A	A	A	A	A	N	A	A	A	A	A	A	G	A	A
PKNH_01_v2	69831	G	G	G	G	G	A	G	G	G	A	G	G	A	A	A	G	A	A	G	N	G	A	G	G	A	G	G	G	A
PKNH_01_v2	69856	G	G	G	G	G	G	G	G	G	G	G	G	G	G	G	G	G	G	G	N	G	G	G	G	G	G	T	G	G
PKNH_01_v2	69909	T	C	C	C	C	C	C	C	C	T	C	C	C	T	C	C	C	T	C	C	C	C	C	C	C	T	C	C	C
PKNH_01_v2	69954	T	G	G	G	G	G	G	G	G	G	G	G	G	G	G	G	G	G	G	G	G	G	G	G	G	T	G	G	G
PKNH_01_v2	70011	T	T	T	T	T	T	T	T	T	T	T	T	T	T	T	T	C	T	T	T	T	T	T	T	T	T	T	T	T
PKNH_01_v2	70051	T	T	T	T	T	T	T	T	T	T	T	T	T	T	T	T	T	T	T	T	T	T	C	T	T	T	T	T	T
PKNH_01_v2	70088	C	T	T	T	T	T	T	T	T	T	T	T	T	T	T	T	T	T	T	T	T	T	T	T	T	C	C	T	C
PKNH_01_v2	70156	C	C	C	C	T	C	T	C	C	C	C	C	C	C	C	C	C	C	C	C	C	C	C	C	C	C	C	C	C
PKNH_01_v2	70168	T	G	G	G	G	G	G	G	G	G	G	G	G	G	G	G	G	G	G	G	G	G	G	G	G	T	G	G	G
PKNH_01_v2	70177	C	T	C	C	C	C	C	C	C	C	C	C	C	C	C	C	C	C	C	C	C	C	C	C	C	C	C	C	C
PKNH_01_v2	70236	C	C	C	C	C	C	C	C	C	C	C	C	C	C	C	C	C	C	C	C	C	C	C	C	C	C	C	C	T
PKNH_01_v2	70284	C	T	C	C	C	T	C	C	C	C	C	C	C	C	C	C	T	T	T	T	C	C	C	T	T	C	C	C	C
PKNH_01_v2	70316	T	T	T	T	T	T	T	T	T	T	T	T	T	T	T	T	T	T	T	T	T	T	T	T	T	T	T	C	T
PKNH_01_v2	70317	A	G	A	A	A	G	A	A	A	G	A	G	G	G	A	A	A	A	A	G	A	A	A	A	A	A	A	A	A
PKNH_01_v2	70328	G	G	G	A	G	G	G	G	G	G	G	G	G	G	G	G	G	G	G	G	G	G	G	G	G	G	G	G	G
PKNH_01_v2	70335	C	C	C	C	C	C	C	C	G	C	C	C	C	C	C	C	C	C	C	C	C	C	G	C	C	C	C	C	C
PKNH_01_v2	70397	C	C	C	C	C	T	C	C	C	C	C	C	C	C	C	C	C	C	C	C	C	C	C	C	C	C	T	C	C
PKNH_01_v2	70401	C	C	C	C	C	C	C	C	C	C	C	C	C	C	C	C	C	C	C	C	C	A	C	N	C	C	C	C	C
PKNH_01_v2	70404	A	G	A	A	A	A	A	A	A	A	A	A	A	A	A	A	A	A	A	A	A	A	A	A	A	A	A	A	A
PKNH_01_v2	70421	T	T	T	T	T	T	T	T	T	T	T	T	T	T	T	T	T	C	T	T	T	T	T	T	T	T	T	T	T
PKNH_01_v2	70425	C	C	C	T	C	C	C	C	C	T	C	T	C	T	C	C	T	T	C	C	C	T	C	T	C	C	C	C	C
PKNH_01_v2	70434	A	A	A	A	A	A	A	A	A	A	A	A	A	A	A	A	A	A	A	A	A	G	A	A	A	A	A	A	A
PKNH_01_v2	70453	T	T	T	T	T	T	T	G	T	T	T	T	T	T	G	G	G	T	G	T	T	T	T	N	T	T	T	T	T
PKNH_01_v2	70460	T	G	G	G	G	G	G	G	G	G	G	G	G	G	G	G	G	G	G	G	G	N	G	N	G	T	G	G	G
PKNH_01_v2	70764	C	C	A	C	C	C	C	C	C	C	A	C	C	C	C	C	C	C	C	C	C	C	C	C	C	C	C	A	C
PKNH_01_v2	70769	G	C	G	C	C	C	C	G	C	C	G	G	G	C	C	G	C	C	C	G	G	C	C	C	C	G	G	G	C
PKNH_01_v2	70788	C	C	C	C	C	C	C	C	C	C	C	C	C	C	C	C	C	C	C	C	C	T	C	C	C	C	C	C	C
PKNH_01_v2	70809	C	C	C	C	C	C	C	C	C	C	C	C	C	C	C	C	C	C	C	C	C	C	C	C	C	C	C	C	C
PKNH_01_v2	70854	T	T	T	T	T	T	T	T	T	T	T	T	T	T	T	T	T	T	T	T	T	A	T	T	T	T	T	T	T
PKNH_01_v2	70884	C	C	C	C	C	C	C	C	C	C	C	C	C	C	T	C	C	C	C	C	C	C	C	C	C	C	C	C	C
PKNH_01_v2	70892	G	G	G	G	G	G	G	G	G	G	G	G	G	G	G	G	G	G	G	G	T	G	G	G	G	G	G	G	G
PKNH_01_v2	70897	C	T	C	C	C	C	C	C	C	C	C	C	C	C	C	C	C	C	C	C	T	C	C	C	C	C	C	C	C
PKNH_01_v2	70953	C	C	C	C	C	C	C	C	C	C	C	C	C	C	C	C	C	C	C	C	C	T	C	C	C	C	C	C	C
PKNH_01_v2	71016	T	T	T	C	T	C	T	T	T	T	T	T	T	T	T	T	C	T	T	T	T	T	T	C	T	T	T	T	T
PKNH_01_v2	71017	C	G	G	C	G	C	G	G	C	C	G	G	C	C	G	G	C	C	G	G	C	G	C	C	G	G	G	G	G
PKNH_01_v2	71043	T	C	C	T	C	T	C	C	T	T	C	C	T	T	C	C	T	C	C	C	T	C	T	T	C	C	C	C	C
PKNH_01_v2	71085	G	G	G	G	G	G	G	G	G	G	G	A	G	G	G	G	G	G	A	G	G	A	G	G	G	G	G	G	G
PKNH_01_v2	71097	C	C	C	C	C	C	C	C	A	A	C	C	C	A	C	C	C	C	C	C	A	C	A	C	C	C	C	C	C
PKNH_01_v2	71102	C	C	C	T	C	T	C	C	C	C	C	C	T	C	T	C	T	T	C	T	C	C	C	T	C	T	C	C	C
PKNH_01_v2	71122	A	A	A	A	A	A	A	A	A	A	A	A	A	A	A	A	A	A	A	A	G	A	A	A	A	A	A	A	A
PKNH_01_v2	71154	T	C	T	T	C	C	C	C	C	C	T	C	C	C	C	C	C	C	C	C	C	C	C	C	C	C	C	T	C
PKNH_01_v2	71176	G	G	G	G	G	G	G	G	G	G	G	G	G	G	A	G	G	G	G	G	G	G	G	G	G	G	G	G	G
PKNH_01_v2	71191	T	T	T	T	T	T	T	T	T	T	T	T	T	T	T	T	C	T	T	T	T	T	T	T	T	T	T	T	T
PKNH_01_v2	71242	G	A	A	A	A	A	A	A	A	A	A	A	A	N	A	A	A	A	A	A	A	A	A	A	A	A	A	A	A
PKNH_01_v2	71374	C	N	C	C	C	C	C	C	C	C	C	C	N	C	C	C	C	C	C	G	C	C	C	C	C	G	C	C	C
PKNH_01_v2	71422	T	N	C	T	T	C	T	T	T	C	C	T	N	C	T	T	T	C	C	C	C	C	T	T	T	C	C	C	T
PKNH_01_v2	71487	A	A	A	A	A	N	A	A	A	A	A	A	N	A	A	A	A	A	A	A	A	A	A	A	A	A	A	A	A
PKNH_01_v2	71514	C	A	C	C	C	C	C	C	C	C	C	C	N	C	C	C	C	C	C	C	C	C	C	C	C	C	C	C	C
PKNH_01_v2	71570	C	C	C	C	C	C	C	C	C	C	C	C	N	C	C	C	C	T	C	C	C	C	C	C	C	C	C	C	C
PKNH_01_v2	71580	G	G	G	G	G	G	G	G	G	G	G	G	N	G	G	G	G	G	G	A	A	A	G	G	G	A	G	G	G
PKNH_01_v2	71596	A	A	A	A	A	A	A	A	A	A	A	A	N	A	A	A	A	A	A	A	A	A	A	A	A	A	A	A	A
PKNH_01_v2	71604	C	C	C	G	C	C	C	C	G	C	C	C	N	C	C	C	G	C	C	C	C	C	G	G	C	C	C	C	C
PKNH_01_v2	71611	A	A	A	A	A	A	A	A	A	A	A	A	N	A	A	A	A	A	A	A	A	A	A	A	A	A	G	A	A
PKNH_01_v2	71613	T	T	T	T	T	T	T	T	T	T	T	T	N	T	T	T	C	T	T	T	T	T	T	C	T	T	T	T	T
PKNH_01_v2	71616	A	T	T	T	T	T	T	T	T	T	T	T	N	T	T	T	T	T	T	T	T	T	T	T	T	T	T	T	T
PKNH_01_v2	71620	A	A	A	A	G	A	G	A	A	A	A	A	N	A	A	A	A	G	A	A	A	A	A	A	A	A	A	A	A
PKNH_01_v2	71644	G	G	G	G	G	G	G	G	G	G	G	G	N	G	G	G	G	G	G	G	G	G	G	N	G	G	A	G	G
PKNH_01_v2	71663	G	G	G	G	G	G	G	G	A	G	G	G	A	G	G	G	G	G	G	G	G	G	A	G	G	G	A	G	G
PKNH_01_v2	71672	G	G	G	T	G	G	G	G	G	G	G	G	G	G	G	G	G	G	G	G	G	G	G	N	G	G	G	G	G
PKNH_01_v2	71692	T	T	T	T	T	T	T	T	A	T	T	T	T	T	T	T	T	T	T	T	T	T	A	N	T	T	T	T	T
PKNH_01_v2	71699	A	A	A	T	A	A	A	A	A	A	A	A	A	A	A	A	A	A	A	A	A	A	A	N	A	A	A	A	A
PKNH_01_v2	71709	G	G	G	G	G	G	G	G	G	G	G	G	G	G	G	G	G	G	G	G	G	G	G	N	G	G	G	G	G
PKNH_01_v2	71711	C	C	T	C	C	C	C	C	C	C	T	C	C	C	C	C	C	C	C	C	C	C	C	N	C	C	C	T	C
PKNH_01_v2	71746	A	A	C	A	C	C	C	C	C	C	C	C	C	C	C	C	C	C	C	A	C	C	C	N	C	C	C	C	C
PKNH_01_v2	71835	A	A	A	T	A	A	A	A	A	A	A	A	A	A	A	A	A	A	A	A	A	A	A	A	A	A	A	A	A
PKNH_01_v2	71839	T	T	T	T	T	T	T	T	T	T	T	T	T	T	T	T	T	C	T	T	T	T	T	C	T	T	T	T	T
PKNH_01_v2	71845	A	T	A	A	A	A	A	A	A	A	A	A	A	A	A	A	A	A	A	T	A	A	A	A	A	A	A	A	A
PKNH_01_v2	71892	C	C	C	C	A	C	A	A	C	C	C	C	C	C	C	A	A	A	C	C	A	C	C	A	A	C	C	C	A
PKNH_01_v2	71909	G	G	T	G	G	T	G	G	G	T	T	T	T	T	G	G	G	G	G	G	G	G	G	G	G	G	G	T	G
PKNH_01_v2	71921	A	A	G	G	G	G	G	G	G	G	G	G	G	G	G	G	G	G	G	A	G	G	G	G	G	G	G	G	G
PKNH_01_v2	71922	C	C	C	C	C	A	C	C	C	A	C	C	C	A	C	C	C	C	C	C	C	C	C	C	C	C	C	C	C
PKNH_01_v2	71943	G	G	G	G	G	G	G	G	G	G	G	G	G	G	G	G	G	G	G	G	G	C	G	G	G	G	G	G	G
PKNH_01_v2	71958	C	C	C	T	C	C	C	C	C	C	C	C	C	C	C	C	C	C	C	C	C	C	C	C	C	C	C	C	C
PKNH_01_v2	71962	C	A	C	A	C	C	C	C	C	C	C	C	C	C	C	C	C	C	C	A	C	C	C	C	C	C	C	C	C
PKNH_01_v2	71975	T	T	T	T	T	T	T	A	T	T	T	T	T	T	T	A	T	T	T	T	T	T	T	T	A	T	T	T	A
PKNH_01_v2	71995	C	A	A	A	A	A	A	A	A	A	A	A	A	A	C	A	C	A	A	A	A	A	A	A	A	A	A	A	A
PKNH_01_v2	72003	T	T	T	T	T	T	T	T	T	T	T	T	T	T	T	T	T	T	C	T	T	T	T	T	T	T	T	T	T
PKNH_01_v2	72030	A	A	A	A	A	A	A	A	A	A	A	A	A	A	A	A	A	A	A	A	A	G	A	A	A	A	A	A	A
PKNH_01_v2	72096	C	T	C	C	C	C	C	C	C	C	C	C	C	C	C	C	C	C	C	C	C	C	C	C	C	C	C	C	C
PKNH_01_v2	72101	T	C	T	T	T	T	T	T	T	T	T	T	T	T	T	T	T	T	T	T	T	T	T	T	T	T	T	T	T
PKNH_01_v2	72131	A	A	A	A	A	A	A	A	A	A	A	A	A	A	A	A	A	T	A	A	A	A	A	T	A	A	A	A	A
PKNH_01_v2	72164	G	G	G	G	G	A	G	G	G	A	G	G	G	A	G	G	G	G	G	G	G	G	G	G	G	G	G	G	G
PKNH_01_v2	72183	C	C	C	C	C	C	C	C	C	A	C	C	C	A	C	C	C	C	C	C	C	C	C	C	C	C	C	C	C
PKNH_01_v2	72210	T	C	C	C	C	C	C	C	C	C	C	C	C	C	C	C	C	C	G	T	C	C	C	G	C	C	C	C	C
PKNH_01_v2	72213	C	C	C	C	C	C	C	C	C	C	C	C	C	C	C	C	C	C	T	C	C	C	C	T	C	C	C	C	C
PKNH_01_v2	72217	T	T	T	C	N	T	N	T	T	T	T	T	T	T	T	T	T	T	T	T	T	T	T	T	T	T	T	T	T
PKNH_01_v2	72234	A	A	A	A	A	A	A	A	A	A	A	A	A	A	T	A	A	A	A	A	A	A	A	A	A	A	A	A	A
PKNH_01_v2	72246	G	G	G	G	G	G	N	G	G	G	G	G	G	G	A	G	G	G	G	G	G	G	G	G	G	G	G	G	G
PKNH_01_v2	72248	T	T	T	T	T	T	T	T	T	T	T	T	T	T	T	T	T	A	T	T	T	T	T	T	T	T	T	T	T
PKNH_01_v2	72356	T	T	T	T	N	T	N	T	T	T	T	T	T	T	C	T	T	T	T	T	T	T	T	T	T	T	C	T	T
PKNH_01_v2	72375	T	T	T	T	N	T	N	T	T	T	T	T	T	T	T	T	T	C	T	T	T	T	T	T	T	T	T	T	T
PKNH_01_v2	72391	T	A	A	A	A	A	N	A	A	A	A	A	A	A	A	A	A	A	A	A	A	A	A	A	A	A	A	A	A
PKNH_01_v2	72395	C	C	C	C	N	T	N	C	C	C	C	C	C	C	C	C	C	C	C	C	C	C	C	C	C	C	C	C	C
PKNH_01_v2	72401	A	A	A	A	A	A	N	A	A	A	A	A	A	A	A	A	A	A	T	A	A	A	A	A	A	A	A	A	A
PKNH_01_v2	72411	C	C	C	C	C	C	N	C	C	C	C	T	T	C	C	C	C	C	C	C	C	C	C	C	C	C	C	C	C
PKNH_01_v2	72431	C	C	C	C	A	C	N	C	C	C	C	C	C	C	C	C	C	C	C	C	C	C	C	C	C	C	C	C	C
PKNH_01_v2	72467	G	G	G	G	G	G	N	G	G	G	G	G	G	G	G	G	G	G	N	G	G	G	G	G	G	G	G	G	G
PKNH_01_v2	72547	A	A	C	A	A	A	N	A	A	A	C	A	A	A	A	A	A	A	A	N	A	A	A	A	A	A	A	C	A
PKNH_01_v2	72874	C	T	C	C	C	C	C	C	C	C	C	C	C	C	C	C	C	C	N	C	C	C	N	C	C	C	C	C	C
PKNH_01_v2	72877	T	G	G	G	G	G	G	G	G	G	G	T	G	G	G	G	G	G	N	G	T	G	N	G	G	G	G	G	G
PKNH_01_v2	73020	T	T	T	T	T	T	T	T	T	T	T	T	T	T	T	T	T	T	T	T	C	T	N	T	T	N	T	T	T
PKNH_01_v2	73024	A	A	A	A	A	A	A	A	A	A	A	A	A	A	A	A	A	A	A	A	G	A	N	A	A	N	A	A	A
PKNH_01_v2	74075	G	G	G	G	G	G	G	G	G	A	G	G	G	A	G	G	G	G	G	G	G	G	G	G	G	G	G	G	G
PKNH_01_v2	74104	C	C	C	T	C	C	C	C	C	C	C	C	C	C	C	C	C	C	C	N	C	C	C	C	C	C	C	C	C
PKNH_01_v2	74255	A	A	A	A	A	A	A	A	A	A	A	A	A	A	A	A	A	A	A	A	G	A	A	A	A	A	A	A	A
PKNH_01_v2	74286	C	C	C	C	C	C	C	C	C	C	C	C	C	C	C	C	C	C	C	C	C	C	C	C	C	C	C	C	C
PKNH_01_v2	74388	G	G	G	G	G	G	G	G	G	G	G	G	G	G	G	G	T	G	T	G	G	G	G	G	G	G	G	G	G
PKNH_01_v2	74419	G	G	G	G	G	G	G	G	G	G	G	G	G	G	G	G	G	G	G	G	G	G	G	G	G	G	A	G	G
PKNH_01_v2	74446	C	C	C	C	C	C	C	T	C	C	C	C	C	C	C	T	C	C	C	C	C	C	C	C	T	C	C	C	T
PKNH_01_v2	74466	G	G	G	G	G	G	G	G	G	G	G	G	G	G	G	G	A	G	A	G	G	G	G	G	G	G	G	G	G
PKNH_01_v2	74517	C	C	C	C	C	C	C	C	C	C	C	C	C	C	C	C	C	C	C	C	C	C	C	T	C	C	C	C	C
PKNH_01_v2	74526	G	G	G	G	G	G	G	G	G	G	G	G	G	G	G	G	G	G	G	G	G	G	G	G	G	A	G	G	G
PKNH_01_v2	74535	T	T	T	T	T	T	T	T	T	C	T	T	T	C	T	T	T	T	T	T	T	T	T	T	T	T	T	T	T
PKNH_01_v2	74656	A	A	A	A	A	G	A	A	A	A	A	A	A	A	A	A	A	A	A	A	A	A	A	A	A	A	A	A	A
PKNH_01_v2	74671	T	T	T	T	T	T	T	G	T	T	T	T	T	T	T	G	T	T	T	T	T	T	T	T	T	T	T	T	T
PKNH_01_v2	74682	A	A	A	A	A	A	A	A	A	A	A	A	A	A	A	A	A	A	A	A	A	A	A	A	G	A	A	A	G
PKNH_01_v2	74688	A	A	A	A	A	A	A	A	A	A	A	C	A	A	A	A	A	C	A	A	A	A	A	A	A	A	A	A	A
PKNH_01_v2	74692	T	T	T	T	T	T	T	T	T	T	T	C	T	T	T	T	T	C	T	T	T	T	T	T	T	T	T	T	T
PKNH_01_v2	74752	T	A	A	A	A	A	A	A	A	A	A	A	A	A	A	A	A	A	A	A	A	A	A	T	A	A	A	A	A
PKNH_01_v2	74763	T	T	T	T	T	T	T	T	T	T	T	T	A	T	T	T	T	T	T	T	T	T	T	T	T	T	T	T	T
PKNH_01_v2	74782	C	C	C	C	C	C	C	T	C	C	C	C	C	C	C	T	C	C	C	C	C	C	C	C	C	C	C	C	C
PKNH_01_v2	74793	T	T	T	G	T	T	T	T	G	T	T	T	T	T	T	T	T	T	T	T	T	G	G	T	T	T	T	T	T
PKNH_01_v2	74808	A	A	A	A	A	A	A	A	A	A	A	A	A	A	A	A	A	A	A	A	A	A	A	G	A	A	A	A	A
PKNH_01_v2	74849	C	C	C	C	C	C	C	C	C	C	C	C	C	C	C	C	C	C	C	C	C	C	C	C	C	C	C	C	C
PKNH_01_v2	74893	C	A	C	A	C	A	C	C	A	C	C	C	C	C	C	C	C	C	C	C	C	A	A	C	C	C	C	C	C
PKNH_01_v2	74923	C	C	C	C	C	C	C	C	C	C	C	C	T	C	C	C	C	C	C	T	C	C	C	T	C	C	C	C	C
PKNH_01_v2	74958	A	A	A	A	A	A	A	A	A	A	A	A	A	A	A	A	A	G	A	A	A	A	A	A	A	A	A	A	A
PKNH_01_v2	74981	T	T	T	T	T	T	T	T	T	T	T	T	A	T	T	T	T	T	T	T	T	T	T	T	T	T	T	T	T
PKNH_01_v2	75004	T	C	C	C	C	C	C	C	C	C	C	C	C	C	C	C	C	T	C	C	C	C	C	C	C	C	T	C	C
PKNH_01_v2	75016	C	C	C	C	C	C	C	C	C	C	C	C	C	C	C	C	C	A	C	C	C	C	C	C	C	C	C	C	C
PKNH_01_v2	75074	C	C	C	C	C	C	C	C	C	C	C	C	C	C	C	C	C	C	C	C	C	C	C	C	G	C	C	C	G
PKNH_01_v2	75078	C	G	C	C	C	C	C	C	C	C	C	C	C	C	C	C	C	G	C	C	C	C	C	C	C	C	C	C	C
PKNH_01_v2	75080	C	C	C	C	C	C	C	A	C	C	C	C	C	C	C	A	C	C	C	C	C	C	C	C	C	C	C	C	C
PKNH_01_v2	75096	T	T	C	T	C	T	C	T	T	T	C	T	T	T	T	T	C	T	T	C	T	T	T	T	C	T	T	C	C
PKNH_01_v2	75145	C	T	C	C	C	C	C	T	C	T	C	T	T	T	T	T	C	C	T	C	C	C	C	T	C	T	C	C	C
PKNH_01_v2	75173	A	A	A	A	A	A	A	A	A	A	A	A	A	A	A	A	A	A	A	A	A	A	A	A	A	A	C	A	A
PKNH_01_v2	75175	G	G	G	G	G	G	G	G	G	G	G	G	G	G	G	G	G	G	G	G	A	G	G	G	G	G	G	G	G
PKNH_01_v2	75176	G	G	A	G	G	G	G	G	G	G	A	G	G	G	A	G	G	A	G	G	G	G	G	G	A	G	G	A	A
PKNH_01_v2	75182	T	T	T	T	T	T	T	T	T	T	T	T	T	T	T	T	T	T	T	T	T	T	T	T	T	T	T	T	T
PKNH_01_v2	75201	T	C	T	T	T	T	T	C	T	C	T	T	T	C	T	C	T	T	T	T	T	T	T	T	C	T	T	T	C
PKNH_01_v2	75264	T	T	A	T	T	T	T	T	T	T	A	T	T	T	T	T	T	T	T	T	T	T	T	T	T	T	T	A	T
PKNH_01_v2	75379	C	C	C	C	C	C	C	C	C	C	C	C	C	C	C	C	C	T	C	C	C	C	C	C	C	C	C	C	C
PKNH_01_v2	75417	A	A	A	A	A	A	A	A	A	A	A	G	A	A	A	A	A	A	A	A	A	A	A	A	A	A	A	A	A
PKNH_01_v2	75420	C	C	C	C	C	C	C	T	C	C	C	C	C	C	C	T	C	C	C	C	C	C	C	C	C	C	C	C	C
PKNH_01_v2	75436	C	C	C	C	T	C	T	C	C	C	C	C	C	C	C	C	C	C	C	C	C	C	C	C	C	C	T	C	C
PKNH_01_v2	75451	C	C	C	C	C	C	C	T	C	C	C	C	T	C	C	T	C	T	C	T	C	C	C	C	T	C	T	C	T
PKNH_01_v2	75501	A	A	A	A	A	A	A	A	A	A	A	A	A	A	A	A	A	A	A	A	A	A	A	A	A	G	A	A	A
PKNH_01_v2	75528	C	C	C	C	C	C	C	C	C	C	A	C	C	C	C	C	C	C	C	C	C	C	C	C	C	C	C	C	C
PKNH_01_v2	75551	T	G	G	G	G	G	G	G	G	G	G	G	G	G	G	G	G	G	G	G	G	G	G	G	G	G	G	G	G
PKNH_01_v2	75552	C	C	C	C	C	C	C	C	C	C	C	C	T	C	C	C	C	C	C	C	C	C	C	C	C	C	C	C	C
PKNH_01_v2	75570	G	G	G	G	G	G	G	G	G	G	G	G	G	G	G	G	G	G	G	A	G	G	G	G	G	G	G	G	G
PKNH_01_v2	75640	C	C	C	C	C	C	C	T	C	C	C	C	C	C	C	T	C	C	C	C	C	C	C	C	C	C	C	C	C
PKNH_01_v2	75647	A	A	A	A	A	A	A	A	A	G	A	A	A	G	A	A	A	A	A	A	A	A	A	A	A	A	A	A	A
PKNH_01_v2	75711	G	G	C	G	G	G	G	G	G	G	C	G	G	G	G	G	G	G	G	C	G	G	G	G	G	G	G	C	G
PKNH_01_v2	75718	C	T	C	C	T	C	T	T	C	C	C	T	C	C	C	T	T	T	C	C	T	C	C	T	C	T	T	C	C
PKNH_01_v2	75726	G	G	G	G	G	G	G	G	G	G	A	G	G	G	G	G	G	G	G	G	G	G	G	G	G	G	G	G	G
PKNH_01_v2	75766	T	C	T	T	T	T	T	T	T	T	T	T	T	T	T	T	T	T	T	T	T	T	T	T	T	T	T	T	T
PKNH_01_v2	75767	T	C	T	T	T	T	T	T	T	T	T	T	T	T	T	T	T	T	T	T	T	T	T	T	T	T	T	T	T
PKNH_01_v2	75847	A	A	A	A	A	A	A	T	A	A	A	A	A	A	T	T	A	A	A	A	A	A	A	A	T	A	A	A	T
PKNH_01_v2	75954	T	T	T	T	T	T	T	T	A	T	T	T	T	T	T	T	T	T	T	T	T	A	A	T	T	T	T	T	T
PKNH_01_v2	76002	C	C	C	T	T	C	T	C	C	C	C	C	C	C	C	C	C	T	T	T	T	C	C	T	C	T	C	C	C
PKNH_01_v2	76040	G	G	G	A	G	G	G	G	G	G	G	G	G	G	G	G	G	G	G	G	G	G	G	G	G	G	G	G	G
PKNH_01_v2	76044	C	C	C	C	C	C	C	C	C	C	C	C	C	C	T	C	C	C	C	C	C	C	C	C	C	C	C	C	C
PKNH_01_v2	76048	A	A	A	A	A	A	A	A	A	A	A	A	A	A	A	A	A	A	A	G	A	A	A	G	A	G	A	A	A
PKNH_01_v2	76049	G	G	G	G	G	G	G	G	G	G	G	G	G	G	G	G	G	G	G	G	G	G	G	G	A	G	G	G	A
PKNH_01_v2	76071	C	C	C	T	C	T	C	C	C	T	C	T	T	T	C	C	C	T	C	C	C	C	C	T	C	T	C	C	C
PKNH_01_v2	76077	T	C	C	C	T	C	T	C	T	C	C	T	C	C	C	C	T	C	C	T	T	T	T	N	T	C	T	C	T
PKNH_01_v2	76119	C	C	C	T	C	C	C	T	C	C	C	C	C	C	C	T	C	C	C	C	C	C	C	N	C	C	C	C	C
PKNH_01_v2	76122	T	T	T	C	T	T	T	C	T	T	T	T	T	T	T	C	T	T	T	T	T	T	T	N	T	T	T	T	T
PKNH_01_v2	76149	C	C	C	A	C	C	C	C	C	C	C	A	A	C	C	C	C	C	C	C	C	C	C	A	C	C	C	C	C
PKNH_01_v2	76187	A	A	A	A	A	A	A	A	A	A	A	A	T	A	A	A	A	A	A	A	A	A	A	A	A	A	A	A	A
PKNH_01_v2	76194	C	C	C	C	C	C	C	C	C	C	C	C	C	C	C	C	C	C	T	C	C	C	C	C	C	C	C	C	C
PKNH_01_v2	76215	A	A	A	A	A	A	A	A	A	C	A	A	A	C	A	A	A	A	A	A	A	A	A	A	A	A	A	A	A
PKNH_01_v2	76315	G	G	G	G	G	G	G	A	G	G	G	G	G	G	G	A	G	G	G	G	A	G	G	G	G	G	G	G	G
PKNH_01_v2	76320	C	C	C	C	C	C	C	C	C	C	C	C	C	C	C	C	C	C	C	C	C	C	T	C	C	C	C	C	C
PKNH_01_v2	76324	T	T	T	T	T	T	T	C	T	T	T	T	T	T	T	C	T	T	T	T	C	T	T	T	T	C	T	T	T
PKNH_01_v2	76331	G	G	G	G	G	G	G	G	G	G	A	G	G	G	G	G	G	G	G	G	G	G	G	G	G	G	G	G	G
PKNH_01_v2	76338	C	T	T	C	C	C	C	C	C	T	T	T	T	T	C	C	C	C	C	C	C	C	C	C	C	C	C	T	C
PKNH_01_v2	76340	C	C	C	C	C	C	C	C	C	C	C	C	C	C	C	C	C	C	C	C	C	C	C	C	C	A	C	C	C
PKNH_01_v2	76370	A	A	A	A	A	A	A	T	A	A	A	A	A	A	A	T	A	A	A	A	A	A	A	A	A	A	A	A	A
PKNH_01_v2	76383	C	C	C	A	C	C	C	C	C	C	C	C	C	C	C	C	C	C	C	C	C	C	C	C	C	C	C	C	C
PKNH_01_v2	76401	C	C	T	T	C	T	C	T	T	C	T	T	T	C	C	T	T	C	C	C	T	T	T	C	T	T	C	T	T
PKNH_01_v2	76425	C	C	C	C	C	C	C	C	C	C	C	C	C	C	C	C	C	C	C	C	C	C	C	G	C	C	C	C	C
PKNH_01_v2	76437	G	G	G	G	G	G	G	G	G	G	G	G	G	G	G	G	T	G	G	G	G	G	G	G	G	G	G	G	G
PKNH_01_v2	76461	C	T	T	C	T	C	T	C	T	C	T	C	C	C	C	C	C	T	C	T	T	T	T	C	T	C	C	T	T
PKNH_01_v2	76465	T	T	T	T	T	T	T	T	A	T	T	T	T	T	T	T	T	T	T	T	T	A	A	T	T	T	T	T	T
PKNH_01_v2	76474	C	C	C	C	C	C	C	C	C	C	C	C	C	C	C	C	C	C	C	C	C	C	C	C	C	C	C	C	C
PKNH_01_v2	76478	G	G	G	G	G	G	G	A	G	G	G	G	G	G	G	A	G	G	G	G	G	G	G	G	G	G	G	G	G
PKNH_01_v2	76481	G	A	G	G	G	G	G	G	G	G	G	G	G	G	G	G	G	G	G	G	G	G	G	G	G	G	G	G	G
PKNH_01_v2	76564	C	C	C	C	G	C	G	C	C	C	C	C	C	C	C	C	C	C	C	C	C	C	C	C	C	C	C	C	C
PKNH_01_v2	76599	A	A	G	A	A	A	A	A	G	A	G	G	A	A	A	A	A	G	A	A	A	G	G	A	A	G	A	G	A
PKNH_01_v2	76636	A	A	A	A	A	A	A	A	A	A	A	A	C	A	A	A	A	A	A	A	A	A	A	A	A	A	A	A	A
PKNH_01_v2	76638	A	A	A	A	A	G	A	A	A	A	N	A	A	A	A	A	A	A	A	A	A	A	A	A	A	A	A	A	A
PKNH_01_v2	76647	C	C	C	C	C	C	C	C	C	C	N	C	C	C	C	C	C	C	C	C	C	C	C	C	C	T	C	C	C
PKNH_01_v2	76685	G	A	G	G	G	A	G	G	G	G	G	G	G	G	G	G	G	G	G	G	G	G	G	G	G	G	G	G	G
PKNH_01_v2	76731	C	C	C	C	C	C	C	T	C	C	C	C	C	C	C	T	C	C	C	C	C	C	C	C	C	C	C	C	C
PKNH_01_v2	76820	T	T	T	T	T	T	T	T	T	T	T	T	T	T	T	T	T	T	T	T	T	T	T	C	T	T	T	T	T
PKNH_01_v2	76830	C	C	C	C	C	C	C	C	C	C	C	C	C	C	C	C	C	C	C	C	C	C	C	C	C	C	C	C	C
PKNH_01_v2	76833	C	C	T	C	C	C	C	C	C	C	T	C	C	C	C	C	C	C	C	C	C	C	C	C	C	C	C	T	C
PKNH_01_v2	76915	G	G	A	G	G	G	G	G	G	G	A	G	G	G	G	G	G	G	G	G	G	G	G	G	G	G	G	A	G
PKNH_01_v2	76919	G	G	G	G	G	G	G	G	G	G	G	G	G	G	G	G	G	G	G	G	G	G	G	G	G	A	G	G	G
PKNH_01_v2	76944	T	T	T	T	T	C	T	T	T	T	T	C	T	T	T	T	T	T	T	T	T	T	T	T	T	T	T	T	T
PKNH_01_v2	76982	G	G	G	G	G	G	G	G	G	G	G	G	G	G	G	G	G	G	G	G	G	G	G	G	G	G	G	G	G
PKNH_01_v2	77001	A	G	G	G	G	G	G	G	G	G	G	G	G	G	G	G	G	G	G	G	G	G	G	G	G	G	G	G	G
PKNH_01_v2	77047	G	G	G	G	G	G	G	G	A	G	G	G	G	G	G	G	G	G	G	G	G	A	A	G	G	G	G	G	G
PKNH_01_v2	77079	C	C	T	C	C	C	C	C	C	C	T	C	C	C	C	C	C	C	C	C	C	C	C	C	C	C	C	T	C
PKNH_01_v2	77097	G	G	G	G	G	G	G	G	A	G	G	G	G	G	G	G	G	G	G	G	G	A	A	G	G	G	G	G	G
PKNH_01_v2	77098	G	G	G	G	G	G	G	G	G	G	G	G	G	G	G	G	G	G	G	G	G	G	G	A	G	G	G	G	G
PKNH_01_v2	77124	A	A	A	A	A	A	A	A	G	A	A	A	A	A	A	A	A	A	A	A	A	G	G	A	A	A	A	A	A
PKNH_01_v2	77144	G	G	G	G	G	G	G	G	G	G	G	G	G	G	G	G	G	G	G	G	G	G	G	A	G	G	G	G	G
PKNH_01_v2	77145	C	C	C	C	C	C	C	C	C	C	C	C	C	C	C	C	C	C	C	C	T	C	C	C	C	C	C	C	C
PKNH_01_v2	77154	T	T	T	T	T	T	T	T	T	C	T	T	T	C	T	T	T	T	T	T	T	T	T	T	T	T	T	T	T
PKNH_01_v2	77192	C	C	G	G	G	G	G	G	G	G	G	C	C	G	C	G	C	C	G	G	G	G	G	C	G	C	G	G	G
PKNH_01_v2	77203	C	C	C	C	C	C	C	C	N	C	C	C	C	C	C	C	C	C	C	C	C	C	C	C	C	A	C	C	C
PKNH_01_v2	77397	T	T	T	T	A	T	A	T	T	T	T	T	T	T	T	T	T	T	T	T	T	T	T	T	T	T	T	T	T
PKNH_01_v2	77414	G	G	G	G	G	G	G	A	G	G	G	G	G	G	G	A	G	G	G	G	G	G	G	G	A	G	G	G	A
PKNH_01_v2	77457	A	C	C	C	C	C	C	A	C	C	C	C	C	C	C	A	C	C	C	C	C	C	C	C	A	C	C	C	A
PKNH_01_v2	77502	C	C	C	C	C	C	C	C	C	C	C	T	C	C	C	C	C	C	C	C	C	C	C	C	C	C	C	C	C
PKNH_01_v2	77526	G	G	G	G	G	G	G	G	G	G	G	G	G	G	G	G	G	A	G	G	G	G	G	G	G	G	G	G	G
PKNH_01_v2	77558	A	A	A	A	A	A	A	A	G	A	A	A	A	A	A	A	A	A	A	A	A	G	G	A	A	A	A	A	A
PKNH_01_v2	77579	A	A	A	A	A	A	A	A	A	A	A	G	A	A	A	A	A	A	A	A	A	A	A	A	A	A	A	A	A
PKNH_01_v2	77588	G	G	C	G	C	G	C	C	C	G	C	G	G	G	G	C	G	G	G	G	C	C	C	G	C	G	C	C	C
PKNH_01_v2	77604	C	T	T	T	T	T	T	T	T	C	T	C	C	C	C	T	T	T	C	C	T	T	T	C	T	C	T	T	T
PKNH_01_v2	77695	G	G	G	G	G	G	G	G	N	G	G	G	G	G	G	G	G	G	G	G	G	A	A	G	G	G	G	G	G
PKNH_01_v2	77697	G	G	A	G	G	A	G	A	N	G	A	G	G	G	G	A	A	A	A	G	G	A	A	G	A	G	G	A	A
PKNH_01_v2	77703	G	G	G	G	G	G	G	G	N	G	G	G	G	G	G	G	G	G	G	G	G	G	G	G	G	G	G	G	G
PKNH_01_v2	78054	A	A	A	A	A	A	A	A	A	G	A	A	A	G	A	A	A	G	G	A	A	A	A	N	N	A	A	A	A
PKNH_01_v2	78055	G	G	G	G	G	G	G	G	G	G	G	G	A	G	G	G	G	G	G	G	G	G	G	N	N	G	G	G	G
PKNH_01_v2	78057	A	G	G	G	G	G	G	G	G	G	G	G	G	G	G	G	G	G	G	G	G	G	G	N	N	G	G	G	G
PKNH_01_v2	78107	A	A	A	A	A	A	A	A	T	A	A	A	A	A	A	A	A	A	A	A	A	T	T	A	A	A	A	A	A
PKNH_01_v2	78154	T	T	G	T	T	T	T	T	G	G	G	T	T	G	T	T	T	T	T	T	T	G	G	T	T	T	G	G	T
PKNH_01_v2	78291	G	G	G	G	G	G	G	G	C	G	G	G	G	G	C	G	C	G	G	C	G	C	C	G	G	G	G	G	G
PKNH_01_v2	78294	A	C	C	C	C	C	C	C	C	C	C	C	C	C	C	C	C	C	C	C	C	C	C	C	C	C	C	C	C
PKNH_01_v2	78314	G	G	G	G	G	G	G	G	G	G	G	C	G	G	G	G	G	C	G	G	G	G	G	G	G	G	C	G	G
PKNH_01_v2	78330	C	C	C	C	C	C	C	C	C	T	C	C	C	T	C	C	C	C	C	C	C	C	C	C	C	C	C	C	C
PKNH_01_v2	78426	T	T	T	T	C	C	C	T	C	T	T	T	T	T	C	T	C	C	T	C	T	C	C	T	T	C	T	T	T
PKNH_01_v2	78462	G	G	G	G	A	A	A	G	A	G	G	G	G	G	G	G	G	G	G	G	G	A	A	G	G	A	G	G	G
PKNH_01_v2	78510	C	C	C	C	C	C	C	C	C	C	C	C	C	C	C	C	C	C	C	C	C	C	C	C	C	A	C	C	C
PKNH_01_v2	78536	A	A	A	A	A	A	A	A	A	A	A	A	A	A	A	A	A	A	A	G	A	A	A	A	A	A	A	A	A
PKNH_01_v2	78549	G	G	G	G	G	G	G	G	G	G	G	N	G	G	G	G	G	G	G	G	G	G	G	G	G	G	G	G	G
PKNH_01_v2	78552	G	G	G	G	G	G	G	G	G	G	G	G	G	G	G	G	G	G	G	G	G	G	G	G	G	G	G	G	G
PKNH_01_v2	78554	C	C	T	C	C	C	C	C	C	C	T	C	C	C	C	C	C	C	C	C	C	C	C	C	C	C	C	T	C
PKNH_01_v2	78651	G	G	G	G	G	G	G	G	G	A	G	G	G	A	G	G	G	G	G	G	G	G	G	G	G	G	G	G	G
PKNH_01_v2	78740	G	G	G	G	G	G	G	C	C	G	G	G	G	G	G	G	C	G	G	G	G	C	C	G	G	G	C	G	G
PKNH_01_v2	78798	G	G	G	G	G	G	G	G	A	G	G	G	G	G	G	G	G	G	G	G	G	A	G	G	G	G	G	G	G
PKNH_01_v2	78864	G	G	G	G	G	G	G	G	G	G	G	G	G	G	G	G	G	G	G	G	A	G	G	G	G	G	G	G	G
PKNH_01_v2	78903	A	A	A	A	A	A	A	A	A	A	A	A	A	A	A	A	A	G	A	A	A	A	A	A	A	A	A	A	A
PKNH_01_v2	78928	G	G	G	A	G	G	G	G	G	G	G	G	G	G	G	G	G	G	G	G	G	G	G	G	G	G	G	G	G
PKNH_01_v2	78935	T	T	T	T	T	T	T	T	T	T	T	T	C	T	T	T	T	T	T	C	T	T	T	T	T	T	T	T	T
PKNH_01_v2	78957	T	T	T	C	T	T	T	T	T	C	T	T	C	C	T	T	C	C	T	T	T	T	T	C	T	T	T	T	T
PKNH_01_v2	78990	C	T	T	C	T	C	T	C	T	C	T	C	T	C	T	C	C	C	C	T	C	T	T	C	C	T	C	T	C
PKNH_01_v2	79020	G	A	A	G	A	A	A	G	A	G	A	A	G	G	G	G	G	G	A	A	G	A	A	G	G	G	G	A	G
PKNH_01_v2	79065	G	G	G	G	G	T	G	G	G	G	G	G	G	G	G	G	G	G	G	G	G	G	G	G	G	G	G	G	G
PKNH_01_v2	79095	A	A	A	A	A	A	A	A	A	A	A	A	G	A	G	A	G	A	A	A	A	A	A	A	A	A	A	A	A
PKNH_01_v2	79126	G	G	G	G	G	G	G	G	A	G	N	G	G	G	G	G	G	G	A	G	G	A	A	G	G	G	G	G	G
PKNH_01_v2	79141	A	A	N	A	A	A	A	A	A	A	N	A	A	A	A	A	A	A	A	A	A	A	A	A	A	A	A	C	A
PKNH_01_v2	79146	A	A	N	A	A	A	A	A	A	A	N	A	A	A	A	A	A	A	A	A	A	A	A	A	A	A	A	G	A
PKNH_01_v2	79252	G	G	N	G	G	G	G	G	G	G	N	G	G	G	G	G	G	G	G	G	G	G	G	G	A	G	G	G	A
PKNH_01_v2	79270	G	G	N	T	G	T	G	G	G	G	N	T	T	G	T	G	T	T	G	T	G	G	G	T	G	T	T	G	G
PKNH_01_v2	79296	G	G	A	G	A	G	A	A	G	G	A	A	A	G	A	A	A	A	G	A	A	G	G	A	G	G	G	A	G
PKNH_01_v2	79299	G	G	G	G	G	G	N	G	G	G	G	G	G	G	G	G	G	G	G	G	G	G	G	G	G	A	G	G	G
PKNH_01_v2	79300	G	G	G	G	A	G	A	G	G	G	G	G	G	G	G	G	G	G	G	G	G	G	G	G	G	G	G	G	G
PKNH_01_v2	79305	C	C	C	C	C	C	C	C	C	C	C	C	T	C	T	C	T	C	C	T	C	C	C	T	C	C	C	C	C
PKNH_01_v2	79311	T	T	T	T	C	T	C	T	T	T	T	T	C	T	C	T	C	T	T	C	T	T	T	C	T	T	T	T	T
PKNH_01_v2	79341	G	G	G	G	G	G	G	G	G	G	G	G	G	G	G	G	G	G	G	G	A	G	G	G	G	G	G	G	G
PKNH_01_v2	79367	G	G	T	G	G	G	G	G	G	G	G	G	G	G	G	G	G	G	G	G	G	G	G	G	G	G	G	G	G
PKNH_01_v2	79370	G	G	G	G	G	G	G	G	G	G	G	G	G	G	G	G	G	G	G	G	G	G	G	G	G	G	A	G	G
PKNH_01_v2	79375	G	G	G	G	G	G	G	G	G	G	G	G	G	G	G	G	G	G	G	A	G	G	G	G	G	G	G	G	G
PKNH_01_v2	79377	C	C	C	C	C	C	C	C	C	C	T	C	C	C	C	C	C	C	C	C	C	C	C	C	C	C	C	C	C
PKNH_01_v2	79428	T	C	T	T	C	C	C	C	C	T	T	T	C	T	C	C	C	C	T	C	T	C	C	C	C	T	C	T	C
PKNH_01_v2	79431	C	C	C	C	C	C	C	C	C	C	C	C	C	C	C	C	C	C	C	A	C	C	C	C	C	C	C	C	C
PKNH_01_v2	79543	C	C	C	C	C	C	C	C	C	C	C	C	C	C	C	C	C	C	C	C	T	C	C	C	C	C	C	C	C
PKNH_01_v2	79593	C	C	C	T	T	C	T	T	T	C	C	T	C	C	C	T	C	C	C	C	C	T	T	C	C	C	C	C	C
PKNH_01_v2	79605	T	T	T	T	T	T	T	T	T	T	T	C	T	T	T	T	T	T	T	T	T	T	T	T	T	T	T	T	T
PKNH_01_v2	79650	A	A	A	A	A	A	A	A	A	A	A	A	A	A	A	A	A	A	A	A	A	A	A	A	A	A	A	A	A
PKNH_01_v2	79659	C	C	T	C	T	T	T	T	C	C	T	T	T	C	T	T	T	T	C	C	C	C	C	T	T	C	C	T	T
PKNH_01_v2	79704	A	G	G	G	G	G	G	G	G	G	G	G	G	G	G	G	G	G	G	G	G	G	G	G	G	G	G	G	G
PKNH_01_v2	79821	C	C	C	C	C	C	C	T	C	C	C	C	C	C	C	T	C	C	C	C	C	C	C	C	C	C	C	C	C
PKNH_01_v2	79920	T	C	C	C	C	C	C	C	C	C	C	C	C	C	C	C	C	C	C	C	C	C	C	C	C	C	C	C	C
PKNH_01_v2	80010	C	C	C	C	C	C	C	C	C	C	C	C	C	C	C	C	C	C	T	C	C	C	C	C	C	C	C	C	C
PKNH_01_v2	80027	G	G	G	G	G	G	G	G	G	G	G	G	G	G	G	G	G	G	G	A	G	G	G	G	G	G	A	G	G
PKNH_01_v2	80029	G	G	G	G	G	G	G	G	G	G	G	G	G	G	G	G	G	G	G	A	G	G	G	G	G	A	A	G	G
PKNH_01_v2	80031	C	C	C	C	C	C	C	C	C	C	C	C	T	C	T	C	T	C	C	C	C	C	C	C	C	C	C	C	C
PKNH_01_v2	80057	G	G	G	G	G	G	G	G	G	G	G	G	G	G	G	G	G	G	G	G	G	G	G	G	G	G	G	G	G
PKNH_01_v2	80067	C	C	T	C	C	C	C	C	C	C	T	C	C	C	C	C	C	C	C	C	C	C	C	C	C	C	C	T	C
PKNH_01_v2	80068	A	A	C	A	A	A	A	C	A	A	C	A	C	A	C	C	C	A	A	C	A	A	A	A	A	C	C	C	A
PKNH_01_v2	80090	A	A	G	A	G	A	G	A	A	A	G	A	A	A	A	A	A	A	A	A	A	A	A	A	A	A	A	G	A
PKNH_01_v2	80124	A	A	A	A	A	A	A	A	A	A	A	A	A	A	A	A	A	A	A	T	A	A	A	A	A	T	T	A	A
PKNH_01_v2	80173	C	C	A	C	C	C	C	C	C	C	A	C	C	C	C	C	C	C	C	C	C	C	C	C	C	C	C	A	C
PKNH_01_v2	80184	G	G	G	G	G	G	G	G	G	G	G	A	G	G	G	G	G	G	G	G	G	G	G	G	G	G	G	G	G
PKNH_01_v2	80295	C	C	C	T	C	C	C	C	C	C	C	C	C	C	C	C	C	C	C	C	C	C	C	C	C	C	C	C	C
PKNH_01_v2	80463	G	G	G	T	G	G	G	G	G	G	G	G	T	G	T	G	T	T	G	G	G	G	G	G	G	G	G	G	G
PKNH_01_v2	80524	T	T	T	G	T	T	T	T	T	T	T	T	T	T	T	T	T	T	T	T	T	T	T	T	T	T	T	T	T
PKNH_01_v2	80553	A	A	A	A	A	A	A	A	A	A	A	A	G	A	G	A	A	A	A	A	A	A	A	A	A	A	A	A	A
PKNH_01_v2	80571	C	C	T	C	T	T	T	C	T	C	T	T	C	C	C	C	T	T	T	T	C	T	T	C	T	T	T	T	T
PKNH_01_v2	80631	C	C	C	C	C	C	C	C	C	C	C	C	C	C	C	C	C	C	C	C	C	C	C	C	C	C	C	C	C
PKNH_01_v2	80658	G	G	G	G	G	G	G	G	G	G	G	G	G	G	G	G	G	G	G	G	G	A	A	G	G	G	G	G	G
PKNH_01_v2	80697	C	C	C	C	C	C	C	C	T	C	C	C	C	C	C	C	C	C	C	C	C	T	T	C	C	C	C	C	C
PKNH_01_v2	80730	G	G	G	G	G	A	G	G	G	G	G	G	G	G	G	G	G	G	G	G	G	G	G	G	A	G	G	G	A
PKNH_01_v2	80769	G	G	G	G	G	G	G	G	T	G	G	G	G	G	G	G	G	G	G	G	T	T	T	G	G	G	G	G	G
PKNH_01_v2	80787	A	A	G	A	A	A	A	A	A	A	G	A	A	A	A	A	A	A	A	A	A	A	A	A	A	A	A	G	A
PKNH_01_v2	80808	C	T	T	C	A	C	A	C	C	T	T	T	C	T	C	C	C	C	C	T	C	C	C	T	C	T	T	T	C
PKNH_01_v2	80811	T	T	T	T	T	T	T	T	T	T	T	T	T	T	T	T	T	T	T	T	T	T	T	T	T	C	T	T	T
PKNH_01_v2	80856	C	T	C	C	C	C	C	C	C	T	C	C	C	T	C	C	C	C	C	C	C	C	C	T	C	C	C	C	C
PKNH_01_v2	80859	C	A	A	A	A	A	A	A	A	A	A	A	A	A	A	A	A	A	A	A	A	A	A	A	A	A	A	A	A
PKNH_01_v2	80913	A	A	G	A	A	A	A	G	G	A	G	G	G	A	G	G	A	A	G	G	G	G	G	A	A	G	G	G	A
PKNH_01_v2	80926	T	T	T	T	T	T	T	T	T	T	T	T	T	T	T	T	T	T	T	T	T	T	T	T	G	T	T	T	G
PKNH_01_v2	80943	T	T	T	T	T	T	T	T	T	T	T	A	T	T	T	T	T	T	T	T	T	T	T	T	T	T	T	T	T
PKNH_01_v2	80982	A	A	A	G	A	A	A	A	G	A	A	A	A	A	A	A	G	A	A	A	G	G	G	A	G	A	G	A	G
PKNH_01_v2	80985	G	G	G	G	A	G	A	G	G	G	G	G	G	G	G	G	G	G	G	G	G	G	G	G	G	G	G	G	G
PKNH_01_v2	81000	A	A	A	A	A	A	A	G	G	A	A	A	A	A	A	G	A	A	A	A	A	G	G	A	A	A	A	A	A
PKNH_01_v2	81012	A	A	A	A	A	A	A	A	A	A	A	A	A	A	A	A	A	A	G	A	A	A	A	A	A	A	A	A	A
PKNH_01_v2	81018	C	C	C	C	C	C	C	C	C	C	C	C	C	C	C	C	C	C	T	C	C	C	C	C	C	C	C	C	C
PKNH_01_v2	81024	C	C	C	C	C	C	C	C	T	C	C	C	C	C	C	C	C	C	C	C	C	T	T	C	C	C	C	C	C
PKNH_01_v2	81064	G	G	G	G	G	G	G	G	G	G	G	G	G	G	G	G	G	G	G	G	G	C	G	G	G	G	G	G	G
PKNH_01_v2	81123	C	T	T	T	T	T	T	C	C	T	T	T	T	T	T	C	T	T	C	C	C	C	C	T	T	C	C	T	T
PKNH_01_v2	81144	A	A	A	A	A	A	A	A	A	A	A	A	A	A	A	C	A	A	A	A	A	A	A	A	A	A	A	A	A
PKNH_01_v2	81291	G	G	G	A	G	G	G	G	G	G	G	G	G	G	G	G	G	G	G	G	G	G	G	G	G	G	G	G	G
PKNH_01_v2	81303	T	T	C	T	T	T	T	T	T	T	C	T	T	T	T	C	T	T	T	T	T	T	T	T	T	T	T	C	T
PKNH_01_v2	81429	C	C	C	C	C	C	C	C	C	C	C	C	C	C	C	C	T	C	C	C	C	C	C	C	C	C	C	C	C
PKNH_01_v2	81444	C	C	C	C	C	C	C	C	C	C	C	C	C	C	C	C	T	C	C	C	C	C	C	C	C	C	C	C	C
PKNH_01_v2	81531	T	C	C	C	C	C	C	C	C	T	C	C	T	T	T	C	C	C	C	C	C	C	C	C	C	C	C	C	C
PKNH_01_v2	81575	A	A	A	A	A	A	A	A	A	A	A	A	A	A	A	G	A	A	A	A	A	A	A	A	A	A	A	A	A
PKNH_01_v2	81609	C	T	T	T	T	T	T	T	T	T	T	T	C	T	C	T	T	T	T	T	T	T	T	T	C	C	T	T	C
PKNH_01_v2	81669	C	C	C	C	C	C	C	C	C	C	C	C	C	C	C	C	C	C	C	C	C	C	C	C	T	T	C	C	T
PKNH_01_v2	81696	A	A	A	A	A	A	A	A	A	A	A	A	A	A	A	A	A	A	A	A	A	A	A	A	A	A	T	A	A
PKNH_01_v2	81876	C	T	C	C	C	C	C	C	C	T	C	C	C	T	C	C	C	C	C	T	C	C	C	C	C	C	C	C	C
PKNH_01_v2	82131	G	G	G	G	G	G	G	G	G	G	G	G	G	G	G	G	A	G	G	G	G	G	G	G	G	G	G	G	G
PKNH_01_v2	82164	C	C	C	C	C	C	C	C	C	C	C	C	C	C	C	C	C	C	C	C	C	C	C	C	C	C	C	C	C
PKNH_01_v2	82326	T	C	C	C	T	T	T	C	C	C	C	T	T	C	C	C	C	C	T	T	T	C	C	T	T	T	C	C	T
PKNH_01_v2	82344	T	T	T	T	T	T	T	T	T	T	T	T	T	T	T	T	T	T	T	T	T	T	T	T	T	A	T	T	T
PKNH_01_v2	82428	A	G	A	G	A	A	A	G	A	A	A	A	G	A	A	G	A	G	G	G	G	A	A	A	G	A	A	A	G
PKNH_01_v2	82449	T	T	T	T	T	T	T	T	T	C	T	T	T	C	T	T	T	T	T	T	T	T	T	T	T	T	T	T	T
PKNH_01_v2	82501	G	G	G	A	G	G	G	G	G	G	G	G	G	G	G	G	G	G	G	G	G	G	G	G	G	G	G	G	G
PKNH_01_v2	82503	G	G	G	C	G	G	G	C	G	G	G	G	G	G	C	C	G	C	G	G	G	G	G	G	C	G	G	G	C
PKNH_01_v2	82566	G	G	G	G	G	G	G	G	G	G	G	G	G	G	G	G	G	G	G	A	G	G	G	G	G	G	G	G	G
PKNH_01_v2	82617	T	T	T	C	C	T	C	T	T	C	T	T	T	C	T	T	T	T	C	T	T	T	T	T	C	T	T	T	C
PKNH_01_v2	82684	A	G	G	G	G	G	G	G	G	G	G	G	G	G	G	G	G	G	G	G	G	G	G	G	G	G	G	G	G
PKNH_01_v2	82705	G	G	G	G	G	C	G	G	G	G	G	G	G	G	G	G	G	G	G	G	G	G	G	G	G	G	G	G	G
PKNH_01_v2	82716	T	G	G	G	G	G	G	G	G	G	G	G	G	G	G	G	G	G	G	G	G	G	G	G	G	G	G	G	G
PKNH_01_v2	82912	C	C	N	C	C	C	C	C	C	C	N	C	T	C	C	C	C	C	C	C	C	C	C	C	C	C	C	C	C
PKNH_01_v2	82932	A	C	C	C	C	C	C	C	C	C	N	C	C	C	C	C	C	C	C	C	C	C	C	C	C	N	C	C	C
PKNH_01_v2	82996	G	G	G	G	G	G	G	G	G	G	G	G	G	G	G	G	G	G	G	G	G	G	G	G	G	N	G	G	G
PKNH_01_v2	83041	A	A	A	A	A	A	A	A	A	A	A	A	A	A	A	A	A	A	A	G	A	A	A	A	A	A	A	A	A
PKNH_01_v2	83060	C	C	C	C	C	C	C	C	C	C	C	C	C	C	C	C	C	C	C	C	C	C	C	C	T	C	C	C	T
PKNH_01_v2	83096	T	T	A	T	T	A	T	T	T	A	A	T	T	A	T	T	T	T	T	T	T	T	T	A	A	T	T	A	A
PKNH_01_v2	83174	G	G	G	G	G	A	G	G	G	G	G	G	G	G	G	G	G	G	G	G	G	G	G	G	G	G	G	G	G
PKNH_01_v2	83184	A	A	A	A	A	A	A	A	A	A	A	A	A	A	A	A	A	A	A	A	A	A	A	A	A	A	A	A	A
PKNH_01_v2	83189	G	G	G	G	G	G	G	G	G	G	G	G	G	G	G	G	A	G	G	G	G	G	G	G	G	G	G	G	G
PKNH_01_v2	83241	C	T	C	T	C	T	C	T	T	T	C	C	T	T	C	T	C	C	C	C	C	T	T	T	C	T	T	C	C
PKNH_01_v2	83261	G	G	G	G	G	G	G	G	G	G	G	G	G	G	G	G	G	G	G	G	A	G	G	G	G	G	G	G	G
PKNH_01_v2	83275	A	A	A	A	A	G	A	A	A	A	A	A	G	A	G	A	A	A	A	A	A	A	A	G	A	A	G	A	A
PKNH_01_v2	83285	A	A	A	A	G	A	G	A	A	A	A	A	A	A	A	A	A	A	A	A	A	A	A	A	A	A	A	A	A
PKNH_01_v2	83302	A	A	C	A	A	A	A	A	A	A	C	A	A	A	A	A	A	A	A	C	A	C	C	A	C	A	A	C	C
PKNH_01_v2	83320	T	T	C	T	T	T	T	T	T	T	C	T	T	T	T	T	T	T	T	T	T	T	T	T	T	T	T	C	T
PKNH_01_v2	83322	C	C	C	C	C	C	C	C	C	C	C	C	C	C	C	C	C	C	C	C	T	C	C	C	C	C	C	C	C
PKNH_01_v2	83395	C	C	C	C	C	C	C	C	C	C	C	C	C	C	C	C	C	A	C	C	C	C	C	C	C	C	C	C	C
PKNH_01_v2	83402	T	C	C	T	T	T	T	T	C	T	C	T	T	T	T	T	T	C	T	T	T	C	C	T	C	T	T	C	C
PKNH_01_v2	83422	A	A	A	A	A	A	A	G	A	A	A	A	A	A	A	G	A	A	A	A	A	A	A	A	A	A	A	A	A
PKNH_01_v2	83433	T	T	T	T	T	T	T	T	C	T	T	T	T	T	T	T	T	T	T	T	T	C	C	T	T	T	T	T	T
PKNH_01_v2	83503	A	G	G	G	G	G	G	N	G	A	G	G	A	A	A	G	A	G	G	G	A	G	G	G	A	G	G	G	A
PKNH_01_v2	83542	T	T	T	C	T	C	T	N	T	C	T	T	C	C	T	N	C	T	C	T	C	T	T	T	C	T	C	T	C
PKNH_01_v2	83546	T	T	T	T	T	T	T	N	T	C	T	T	T	C	T	N	T	T	T	A	T	T	T	T	T	T	T	T	T
PKNH_01_v2	83556	C	C	C	C	C	C	C	N	C	C	C	C	C	C	T	N	C	C	C	C	C	C	C	C	C	C	C	C	C
PKNH_01_v2	83578	C	C	C	C	C	C	C	C	C	C	C	C	G	C	C	N	C	C	C	C	C	C	C	C	N	C	C	C	C
PKNH_01_v2	83579	C	C	C	C	A	C	A	C	C	C	C	A	C	C	C	N	C	A	C	C	C	C	C	C	N	C	C	C	C
PKNH_01_v2	83590	A	A	A	T	A	A	A	T	A	A	A	A	A	A	T	N	T	A	A	A	A	A	A	A	N	A	T	A	T
PKNH_01_v2	83616	A	A	A	A	A	A	A	A	A	A	A	A	A	A	A	N	A	G	A	A	A	A	A	A	A	A	A	A	A
PKNH_01_v2	83627	C	T	T	T	C	C	C	T	C	T	T	C	C	T	C	N	T	C	T	T	C	C	C	T	T	T	C	T	T
PKNH_01_v2	83631	C	C	C	C	C	C	C	C	C	G	C	C	C	G	C	N	C	C	C	C	C	C	C	C	C	C	C	C	C
PKNH_01_v2	83662	G	G	G	G	G	G	G	G	A	G	G	G	G	G	G	G	G	G	G	G	G	A	A	G	G	G	G	G	G
PKNH_01_v2	83730	C	C	C	C	C	C	C	C	C	C	C	C	C	C	C	C	C	C	C	C	C	C	C	C	C	C	C	C	C
PKNH_01_v2	83740	T	T	T	T	T	T	T	T	T	T	T	T	T	T	T	T	T	T	T	A	T	T	T	T	T	T	T	T	T
PKNH_01_v2	83750	C	C	C	C	C	C	C	C	T	C	T	C	C	C	C	C	C	C	C	C	C	T	T	C	C	C	C	C	C
PKNH_01_v2	83774	C	C	C	C	C	C	C	G	C	C	C	C	C	C	C	G	C	C	C	C	C	C	C	C	C	C	C	C	C
PKNH_01_v2	83879	C	C	C	C	C	A	C	C	C	C	C	C	C	C	C	C	C	C	A	C	C	C	C	C	C	C	C	C	C
PKNH_01_v2	83913	C	C	T	C	C	C	C	C	C	C	T	C	C	C	C	C	C	C	C	C	C	C	C	C	C	C	C	T	C
PKNH_01_v2	83915	G	G	T	G	G	G	G	G	T	G	T	G	G	N	G	G	G	G	G	T	G	T	T	G	G	T	G	T	G
PKNH_01_v2	83919	G	G	G	G	G	G	G	G	G	A	G	G	G	N	G	G	A	G	G	G	G	G	G	G	G	G	G	G	G
PKNH_01_v2	83934	A	A	A	A	A	A	A	A	A	A	A	A	A	N	A	A	A	T	A	A	A	A	A	A	A	A	A	A	A
PKNH_01_v2	83941	A	A	A	A	A	A	A	A	A	C	A	A	A	N	A	A	A	C	A	A	A	A	A	A	A	A	A	A	A
PKNH_01_v2	83947	A	A	A	A	A	A	A	A	A	A	A	A	A	N	A	A	A	A	A	T	A	A	A	A	A	A	A	A	A
PKNH_01_v2	83964	A	A	A	A	A	A	A	A	A	N	A	A	A	N	A	A	A	A	A	A	A	A	A	A	A	A	A	A	A
PKNH_01_v2	83967	C	C	C	C	C	C	C	C	C	N	C	C	C	N	C	C	C	C	C	C	C	C	C	C	A	C	C	C	A
PKNH_01_v2	83971	G	G	G	G	G	G	G	G	G	A	G	A	G	N	G	G	G	A	G	G	G	G	G	G	G	G	G	G	G
PKNH_01_v2	83975	G	G	G	G	G	G	G	G	T	G	G	G	G	N	G	G	G	G	G	G	G	T	T	G	G	G	G	G	G
PKNH_01_v2	83978	C	C	C	C	C	C	C	C	C	C	C	C	C	N	T	C	C	C	C	C	C	C	C	C	C	C	C	C	C
PKNH_01_v2	83989	C	C	C	C	C	C	C	C	C	C	C	C	C	N	T	C	C	C	C	C	C	C	C	C	C	C	C	C	C
PKNH_01_v2	83992	G	G	G	G	G	G	G	G	G	G	G	G	G	N	A	G	G	G	G	G	G	G	G	G	G	G	G	G	G
PKNH_01_v2	83998	A	A	A	A	A	A	A	A	A	C	A	A	A	N	A	A	A	C	A	A	A	A	A	A	A	A	A	A	A
PKNH_01_v2	84005	T	T	T	T	T	T	T	T	T	G	T	T	T	N	T	T	T	T	T	T	T	T	T	T	T	T	T	T	T
PKNH_01_v2	84026	C	C	C	C	C	C	C	C	C	C	C	C	C	N	T	C	C	C	C	C	C	C	C	C	C	T	C	C	C
PKNH_01_v2	84045	G	G	G	G	G	G	G	G	G	G	G	G	G	N	G	G	G	T	G	G	G	G	G	G	G	G	G	G	G
PKNH_01_v2	84080	G	A	G	A	G	G	G	A	A	G	G	G	A	G	G	A	A	A	A	A	A	A	A	A	G	G	A	G	G
PKNH_01_v2	84108	C	C	C	C	C	C	C	C	C	C	C	G	C	C	C	C	C	C	C	C	C	C	C	C	C	C	C	C	C
PKNH_01_v2	84136	T	T	T	T	T	C	T	T	T	T	T	T	C	T	T	T	T	T	T	T	T	T	T	T	C	T	T	T	C
PKNH_01_v2	84164	A	A	A	A	A	G	A	A	A	A	A	A	G	A	A	A	A	A	A	A	A	A	A	A	A	A	A	A	A
PKNH_01_v2	84168	G	G	G	G	G	G	G	G	G	G	G	G	G	G	G	G	G	G	G	G	G	G	G	G	G	A	G	G	G
PKNH_01_v2	84173	C	T	C	C	C	C	C	C	T	T	C	T	C	T	T	C	C	C	C	C	T	T	C	C	C	C	C	C	C
PKNH_01_v2	84180	C	C	C	G	C	C	C	C	C	C	C	C	C	C	C	C	C	C	C	C	C	C	C	C	C	C	G	C	C
PKNH_01_v2	84229	T	T	T	A	A	T	A	T	T	T	T	T	T	T	T	T	T	T	T	T	T	T	T	T	T	T	A	T	T
PKNH_01_v2	84345	T	T	G	T	T	T	T	T	T	T	G	T	T	T	T	T	T	T	T	T	T	T	T	T	T	N	T	G	T
PKNH_01_v2	84407	G	G	G	G	G	G	G	N	G	G	G	G	G	G	G	G	G	T	G	G	G	G	G	G	G	N	G	G	G
PKNH_01_v2	84424	A	C	C	C	C	C	C	C	C	C	C	C	C	C	C	C	C	C	C	C	C	C	C	C	C	N	C	C	C
PKNH_01_v2	84527	G	G	G	G	G	G	G	G	G	G	G	G	G	N	G	G	G	G	G	G	G	G	G	G	G	N	G	G	G
PKNH_01_v2	84551	T	T	T	T	T	N	T	T	T	T	T	T	T	T	T	T	T	T	T	T	C	T	T	T	T	N	T	T	T
PKNH_01_v2	84670	G	G	G	G	G	G	G	G	G	G	G	C	G	G	G	G	G	G	G	G	G	G	G	G	G	G	G	G	G
PKNH_01_v2	84700	T	T	A	A	T	A	T	T	A	T	A	T	T	T	A	T	T	A	A	A	A	T	T	T	A	T	T	A	A
PKNH_01_v2	84726	G	G	G	G	G	A	G	G	G	G	G	G	G	G	G	G	G	G	G	G	G	G	G	G	G	G	G	G	G
PKNH_01_v2	84727	G	G	A	A	G	A	G	G	G	G	A	G	A	G	A	G	G	A	G	A	A	G	G	G	A	G	G	A	A
PKNH_01_v2	84786	G	T	G	G	G	G	G	T	G	G	N	G	G	G	G	T	G	G	G	G	G	T	T	G	G	N	T	G	G
PKNH_01_v2	85410	A	A	G	A	A	A	A	G	A	A	G	A	G	A	A	G	G	A	A	A	A	A	G	G	G	G	A	G	G
PKNH_01_v2	85421	C	C	C	C	C	C	C	T	C	C	C	C	C	C	C	T	C	C	C	C	C	C	T	C	C	C	C	C	C
PKNH_01_v2	85467	G	G	G	G	G	G	G	G	G	G	G	G	G	G	G	G	G	G	G	G	G	G	G	G	A	G	G	G	A
PKNH_01_v2	85468	C	C	C	C	C	C	C	C	C	C	C	C	C	C	C	C	C	C	C	T	C	T	C	C	C	C	C	C	C
PKNH_01_v2	85486	A	A	A	A	A	A	A	A	A	A	A	A	A	A	A	A	A	A	A	A	A	A	A	A	G	A	A	A	G
PKNH_01_v2	85498	C	C	C	C	C	C	C	C	C	C	C	C	C	C	C	C	T	C	C	C	C	C	C	T	C	C	C	C	C
PKNH_01_v2	85529	C	C	C	C	C	C	C	C	C	C	C	C	C	C	C	C	C	T	C	C	C	C	T	C	C	C	C	C	C
PKNH_01_v2	85595	T	T	T	T	T	T	T	T	T	T	T	C	T	T	T	T	T	T	T	T	T	T	T	T	T	T	T	T	T
PKNH_01_v2	85630	C	C	C	C	C	C	C	C	C	C	C	C	C	C	C	C	C	C	C	C	C	C	C	C	C	C	C	C	C
PKNH_01_v2	86081	C	A	C	C	C	A	C	C	C	A	C	C	C	A	C	C	N	C	A	C	C	N	C	C	C	C	C	C	C
PKNH_01_v2	86579	G	G	G	G	G	G	G	G	G	G	G	G	G	G	G	G	A	G	G	G	G	G	G	N	N	G	G	G	G
PKNH_01_v2	86580	T	T	C	T	T	C	T	T	T	T	C	T	T	T	T	T	T	T	T	T	T	T	T	N	N	T	C	C	T
PKNH_01_v2	86610	T	T	T	T	C	T	C	T	T	C	T	C	C	C	T	T	T	T	C	T	T	T	T	N	C	N	T	T	C
PKNH_01_v2	86626	A	A	A	A	A	A	A	A	G	A	A	A	A	A	A	A	A	A	A	A	A	G	G	N	A	N	A	A	A
PKNH_01_v2	86671	G	G	G	A	A	G	A	G	G	G	G	G	G	G	G	G	G	G	A	G	G	G	G	N	G	G	G	G	G
PKNH_01_v2	86706	T	T	G	G	G	T	G	T	T	T	G	T	T	T	G	T	T	T	T	T	T	T	T	N	G	N	T	G	G
PKNH_01_v2	86732	A	T	A	A	A	A	A	A	A	A	A	A	T	A	A	A	N	A	A	A	A	T	T	N	A	A	A	A	A
PKNH_01_v2	86741	T	T	C	C	T	T	T	T	C	C	C	T	T	C	C	T	N	T	T	C	C	T	T	N	C	T	T	C	C
PKNH_01_v2	86761	G	G	G	G	G	G	N	G	G	G	G	G	G	G	G	G	G	G	G	G	G	G	G	G	G	N	G	C	G
PKNH_01_v2	86795	G	G	G	G	G	G	N	G	N	G	G	G	G	G	G	G	G	G	G	G	G	G	G	G	C	G	G	G	C
PKNH_01_v2	86815	G	A	G	G	A	G	N	G	N	G	G	G	A	G	G	G	A	G	A	G	A	G	G	G	G	G	G	G	G
PKNH_01_v2	86860	A	C	A	A	C	C	N	C	N	A	A	A	C	A	C	C	A	C	A	A	A	C	C	A	C	C	A	A	C
PKNH_01_v2	87418	A	A	A	A	A	C	A	A	A	A	A	C	C	A	A	A	A	C	A	A	A	A	A	N	A	C	C	A	A
PKNH_01_v2	87454	C	C	C	C	A	C	A	C	C	C	C	C	C	C	A	C	C	C	C	C	C	C	C	C	C	C	C	C	C
PKNH_01_v2	87464	C	C	C	C	C	C	C	C	C	C	C	C	C	C	C	C	C	C	C	C	A	C	C	C	C	C	C	C	C
PKNH_01_v2	87470	G	G	G	G	G	G	G	C	G	G	G	G	G	G	G	C	G	G	G	G	G	G	G	G	G	G	G	G	G
PKNH_01_v2	87487	C	C	C	C	C	C	C	C	C	C	C	C	C	C	C	C	C	C	C	C	C	C	C	C	C	C	C	C	C
PKNH_01_v2	87498	A	A	A	A	G	A	G	A	A	A	A	A	A	A	G	A	G	A	A	A	A	A	A	A	A	A	A	A	A
PKNH_01_v2	87510	C	C	C	C	C	C	C	C	C	T	C	C	C	T	C	C	C	C	C	C	C	C	C	C	C	C	C	C	C
PKNH_01_v2	87542	G	T	T	T	G	G	G	T	T	T	T	T	T	T	G	T	G	T	T	T	G	G	G	T	G	T	G	T	G
PKNH_01_v2	87551	G	G	G	G	G	G	G	G	G	G	G	G	G	G	G	G	G	A	G	G	G	G	G	G	G	G	G	G	G
PKNH_01_v2	87580	C	C	C	C	C	C	C	C	C	C	C	C	C	C	C	C	C	C	C	C	C	C	C	C	C	C	C	C	C
PKNH_01_v2	87586	G	G	G	G	G	G	G	G	G	G	G	G	G	G	G	G	G	G	G	G	T	T	T	G	G	G	G	G	G
PKNH_01_v2	87587	A	A	A	A	A	A	A	A	A	A	A	A	A	A	A	A	A	A	A	A	T	T	T	A	A	A	A	A	A
PKNH_01_v2	87682	A	A	A	A	A	A	A	A	A	A	A	A	A	A	A	A	A	A	A	T	G	G	G	A	A	A	A	A	A
PKNH_01_v2	87708	G	G	G	N	G	G	G	G	G	G	G	G	G	G	G	G	G	G	G	G	G	G	G	G	G	G	G	G	G
PKNH_01_v2	87743	G	A	A	G	G	G	G	G	G	G	A	G	G	G	G	G	G	G	G	G	G	G	G	G	G	G	G	A	G
PKNH_01_v2	87752	A	A	A	A	A	A	A	A	A	A	A	A	A	A	A	A	A	A	A	A	A	A	A	A	A	G	A	A	A
PKNH_01_v2	87860	A	A	A	A	A	A	A	A	A	A	A	A	A	A	A	A	A	A	A	A	A	A	A	A	G	A	A	A	G
PKNH_01_v2	87872	G	A	G	G	A	G	A	A	G	G	G	G	G	G	A	A	G	A	G	G	G	A	A	G	G	G	G	G	G
PKNH_01_v2	87926	T	T	T	T	C	T	C	T	T	T	T	T	T	T	T	T	T	T	T	T	T	T	T	T	T	T	T	T	T
PKNH_01_v2	87956	T	T	T	T	T	T	T	T	T	T	T	T	T	T	T	T	T	T	T	T	T	C	C	T	T	T	T	T	T
PKNH_01_v2	87989	G	A	G	G	G	A	G	G	G	G	G	G	G	G	A	G	G	G	G	G	G	G	G	G	G	G	G	G	G
PKNH_01_v2	88049	T	T	T	A	T	T	T	T	A	T	T	T	A	T	A	T	T	T	T	T	A	T	T	A	T	A	T	T	T
PKNH_01_v2	88058	C	C	C	C	C	T	C	C	C	C	C	C	C	C	C	C	C	C	C	T	C	C	C	C	C	C	C	C	C
PKNH_01_v2	88175	A	G	A	A	A	G	A	G	G	G	A	A	A	G	A	G	G	A	G	A	A	G	G	G	A	A	A	A	A
PKNH_01_v2	88184	G	A	A	G	G	A	G	G	A	A	A	G	G	A	G	G	A	G	A	G	G	A	A	G	G	G	G	A	G
PKNH_01_v2	88209	C	C	T	C	C	C	C	C	C	C	T	C	C	C	C	C	C	C	C	C	C	C	C	C	C	C	C	T	C
PKNH_01_v2	88333	C	T	T	C	C	C	C	T	C	T	T	T	T	T	T	T	T	T	T	C	C	T	T	C	T	C	T	T	T
PKNH_01_v2	88369	A	A	A	A	A	A	A	A	A	A	A	A	A	A	A	A	A	A	G	A	A	A	A	A	A	A	A	A	A
PKNH_01_v2	88379	G	G	G	G	G	T	G	G	G	G	G	G	G	G	A	G	G	G	G	G	G	G	G	G	G	G	G	G	G
PKNH_01_v2	88390	C	C	C	C	C	C	C	C	C	C	C	C	C	C	C	C	T	C	C	C	C	C	C	C	T	C	C	C	T
PKNH_01_v2	88401	G	G	T	G	T	G	T	G	G	T	T	T	G	T	G	G	G	G	T	T	G	G	G	G	G	T	G	T	G
PKNH_01_v2	88415	A	A	G	A	G	A	G	A	A	G	G	G	A	G	A	A	A	A	G	G	A	A	A	A	A	G	A	G	A
PKNH_01_v2	88456	G	A	G	G	G	G	G	G	G	G	G	G	G	G	G	G	G	G	G	G	G	G	G	G	G	G	A	G	G
PKNH_01_v2	88497	T	T	T	T	T	T	T	T	T	T	T	T	T	T	T	T	T	T	T	T	T	T	T	T	T	T	A	T	T
PKNH_01_v2	88529	T	C	T	C	C	C	C	T	C	C	T	T	T	C	C	T	C	C	C	C	T	T	T	T	T	T	T	T	T
PKNH_01_v2	88539	G	G	G	G	G	G	G	G	G	G	G	G	G	G	G	G	G	G	G	G	G	G	C	G	G	G	G	G	G
PKNH_01_v2	88599	C	C	C	C	C	A	C	C	A	A	C	C	C	A	A	C	A	C	A	A	C	A	A	A	A	A	C	C	A
PKNH_01_v2	88609	A	A	A	A	T	A	T	A	A	A	A	T	A	A	A	A	A	A	A	A	T	A	A	A	A	A	A	A	A
PKNH_01_v2	88671	A	A	A	A	A	A	A	A	A	A	A	A	A	A	A	N	A	G	A	A	A	A	A	N	A	A	A	A	A
PKNH_01_v2	88683	G	G	G	G	G	G	G	G	G	G	G	G	G	G	G	N	G	G	G	G	A	G	G	G	G	G	N	G	G
PKNH_01_v2	89395	A	G	G	G	G	G	G	G	G	G	G	A	G	G	G	G	G	G	G	N	G	A	A	A	A	N	G	G	A
PKNH_01_v2	89404	A	A	G	A	A	A	A	A	A	A	G	A	A	A	A	A	A	A	A	N	A	A	A	A	A	N	A	G	A
PKNH_01_v2	89605	T	T	T	T	N	T	N	T	T	T	T	T	T	T	T	T	T	T	T	T	T	T	A	T	T	T	T	T	T
PKNH_01_v2	89624	C	C	C	C	T	C	N	C	C	C	C	C	C	C	C	C	C	C	C	C	C	C	C	C	C	C	C	C	C
PKNH_01_v2	89653	T	T	T	C	C	T	N	T	T	T	T	C	T	T	T	T	T	T	T	T	T	C	C	T	T	T	C	T	T
PKNH_01_v2	89660	G	G	G	G	A	G	N	G	G	G	G	G	G	G	G	G	G	G	G	G	G	G	G	G	G	G	A	G	G
PKNH_01_v2	89665	G	G	G	A	G	G	N	G	G	G	G	A	G	G	G	G	G	G	G	G	G	A	A	G	G	G	G	G	G
PKNH_01_v2	89679	T	T	T	T	T	T	T	T	T	T	T	T	T	T	T	T	T	T	T	T	T	T	T	T	T	T	T	T	T
PKNH_01_v2	89681	C	C	C	T	C	C	C	C	C	C	C	T	C	C	C	C	C	C	C	C	C	T	C	C	C	C	C	C	C
PKNH_01_v2	89688	G	G	G	A	G	G	G	G	G	G	G	A	G	G	G	G	G	N	G	G	G	A	A	G	G	N	G	G	G
PKNH_01_v2	89716	G	G	A	G	G	G	G	G	A	G	A	G	G	G	G	G	G	G	G	G	G	G	G	G	G	G	G	A	G
PKNH_01_v2	89756	A	A	A	A	A	A	A	A	A	A	A	A	A	A	A	A	A	A	A	A	A	A	A	A	A	G	A	A	A
PKNH_01_v2	89793	A	A	A	A	A	A	A	A	A	A	A	A	A	A	A	A	A	A	A	A	G	A	A	G	A	A	A	A	A
PKNH_01_v2	89796	C	C	C	C	C	G	C	C	C	G	C	C	C	G	G	C	C	C	G	C	C	C	G	C	C	C	C	C	C
PKNH_01_v2	89804	T	T	T	T	T	T	T	T	T	T	T	T	T	T	T	T	T	T	T	T	T	T	T	G	T	T	T	T	T
PKNH_01_v2	89807	A	A	A	A	A	A	A	A	A	A	A	A	A	A	A	A	A	A	A	A	G	A	A	G	A	A	A	A	A
PKNH_01_v2	89810	C	C	C	C	C	T	C	C	C	C	C	C	C	C	C	C	C	C	C	C	C	C	C	C	C	C	C	C	C
PKNH_01_v2	89812	C	C	C	C	C	A	C	C	C	T	C	C	C	T	C	C	C	C	C	C	C	C	C	C	C	C	C	C	C
PKNH_01_v2	89830	C	A	C	C	C	C	C	C	A	C	C	C	C	C	C	C	C	C	C	C	C	C	C	C	C	C	C	C	C
PKNH_01_v2	89838	C	C	C	C	C	C	C	T	C	C	C	C	C	C	C	T	T	C	C	C	C	C	C	C	C	C	C	C	C
PKNH_01_v2	89894	G	G	G	G	G	G	G	G	G	G	G	G	G	G	G	G	G	A	G	G	G	G	G	G	A	G	G	G	A
PKNH_01_v2	89908	T	T	T	T	T	T	T	T	T	T	T	T	T	T	T	T	T	T	T	T	T	T	T	T	T	T	T	T	T
PKNH_01_v2	89926	C	C	C	C	C	C	C	C	C	C	C	C	C	C	C	C	C	C	C	C	C	C	C	C	C	T	C	C	C
PKNH_01_v2	89980	C	C	T	C	C	C	C	C	C	C	T	C	C	C	T	C	C	C	T	C	C	C	C	N	C	C	C	T	C
PKNH_01_v2	90009	T	T	T	T	T	C	T	T	T	T	T	T	T	T	T	T	T	T	T	C	T	T	T	N	T	T	T	T	T
PKNH_01_v2	90021	T	T	T	T	T	T	T	T	T	T	T	T	T	T	T	T	T	T	T	T	T	T	T	N	T	T	T	T	T
PKNH_01_v2	90023	C	T	C	C	C	C	C	C	C	T	C	T	C	T	C	C	C	C	C	C	C	T	T	N	C	T	C	C	C
PKNH_01_v2	90040	A	G	A	A	A	A	A	A	A	G	A	A	A	G	A	A	A	A	A	A	A	G	G	N	A	G	A	A	A
PKNH_01_v2	90050	G	G	G	G	G	G	G	G	G	T	G	G	G	T	G	G	G	G	G	G	G	T	T	N	G	G	G	G	G
PKNH_01_v2	90059	G	G	G	G	G	G	G	G	G	G	G	G	G	G	G	G	G	G	G	G	G	G	G	N	G	N	G	G	G
PKNH_01_v2	90088	C	C	C	C	C	C	C	G	C	C	C	N	C	C	C	G	G	C	C	C	C	C	C	N	C	C	C	C	C
PKNH_01_v2	90089	A	A	C	A	C	C	C	C	C	A	C	N	A	A	A	C	C	C	A	C	A	A	A	N	C	A	A	C	C
PKNH_01_v2	90090	A	A	C	A	A	A	A	C	A	A	C	N	A	A	A	C	C	A	A	A	A	A	A	N	A	A	A	C	A
PKNH_01_v2	90110	G	G	G	G	G	G	G	G	G	G	G	G	G	N	A	G	G	G	A	G	G	G	G	N	G	G	G	G	G
PKNH_01_v2	90140	A	A	A	A	A	A	A	A	A	A	A	A	A	N	A	A	A	A	A	A	A	A	A	N	G	A	A	A	G
PKNH_01_v2	90142	C	C	C	C	C	C	C	C	C	C	C	C	C	N	C	C	C	C	C	C	C	T	C	N	C	C	C	C	C
PKNH_01_v2	90145	A	A	A	A	A	A	A	A	A	A	A	A	A	N	A	A	A	A	A	A	A	A	A	N	A	A	A	A	A
PKNH_01_v2	91220	G	G	G	A	G	G	G	A	G	G	G	G	A	G	G	A	G	G	G	A	G	A	G	G	G	G	A	G	G
PKNH_01_v2	91294	C	C	C	C	C	C	C	C	C	C	C	C	T	C	C	C	C	C	C	C	C	C	C	C	C	C	C	C	C
PKNH_01_v2	91303	T	T	T	T	T	T	T	T	T	T	T	T	T	T	T	T	T	T	T	T	T	T	T	T	C	T	T	T	C
PKNH_01_v2	91316	C	C	C	A	C	C	C	C	C	C	N	C	C	C	C	C	C	C	A	A	C	C	C	C	A	C	A	C	A
PKNH_01_v2	91333	A	A	A	A	A	A	A	A	A	A	A	A	A	A	A	A	A	A	A	A	A	A	G	A	A	A	A	A	A
PKNH_01_v2	91363	T	T	G	G	T	T	T	T	G	T	G	T	T	T	T	T	T	T	G	T	T	T	G	T	G	N	T	T	G
PKNH_01_v2	91403	G	G	T	G	G	G	G	G	G	G	T	G	G	G	G	G	G	G	G	G	G	G	G	G	G	N	G	T	G
PKNH_01_v2	91411	G	G	G	G	G	G	G	G	G	G	G	G	G	G	G	G	G	G	G	G	G	G	G	G	G	N	A	G	G
PKNH_01_v2	91436	C	C	C	C	C	C	C	C	C	C	C	C	C	C	C	C	C	C	C	T	C	C	C	C	C	N	C	C	C
PKNH_01_v2	91460	T	T	T	T	T	T	T	T	T	T	T	T	C	T	T	T	T	T	T	T	T	T	T	T	T	N	T	T	T
PKNH_01_v2	91472	T	T	T	T	T	T	T	T	T	T	T	T	T	T	C	T	T	T	T	T	T	T	T	N	T	N	T	T	T
PKNH_01_v2	91662	T	T	T	C	T	T	T	T	T	T	T	T	T	T	T	T	C	C	T	T	T	T	T	N	T	T	T	T	T
PKNH_01_v2	91663	A	A	G	A	A	A	A	A	A	A	G	A	A	A	A	A	A	A	A	A	A	A	A	N	A	A	A	A	A
PKNH_01_v2	91703	G	G	G	G	G	G	G	G	G	G	G	G	G	G	G	G	G	G	A	G	G	G	G	N	G	G	G	G	G
PKNH_01_v2	91708	T	T	T	T	T	T	T	T	T	T	T	A	T	T	T	T	T	T	T	T	T	T	T	N	A	T	T	T	A
PKNH_01_v2	91710	C	C	C	C	C	C	C	C	C	C	C	C	C	C	C	C	C	C	T	C	C	C	C	N	C	C	C	C	C
PKNH_01_v2	91836	G	G	G	G	G	G	G	G	G	G	G	G	G	G	G	G	G	G	G	G	G	G	G	G	G	G	G	G	G
PKNH_01_v2	91847	A	A	G	A	A	A	A	A	A	A	G	A	A	A	A	A	A	A	A	A	A	A	A	A	A	A	A	G	A
PKNH_01_v2	91856	T	T	T	T	T	T	T	T	T	T	T	T	T	T	T	T	T	T	T	T	T	T	T	T	T	T	T	T	T
PKNH_01_v2	91880	G	G	G	G	G	G	G	G	G	G	G	G	G	G	G	G	C	G	G	G	G	G	G	G	G	G	G	G	G
PKNH_01_v2	91893	C	C	A	C	C	C	C	C	C	C	A	C	C	C	C	C	C	C	C	C	C	C	C	C	C	C	C	A	C
PKNH_01_v2	91925	C	T	C	T	C	C	C	C	C	C	C	C	C	C	C	C	C	C	C	C	C	C	C	C	C	C	C	C	C
PKNH_01_v2	92045	C	C	C	C	C	C	C	C	C	C	C	T	C	C	C	C	C	C	C	C	C	C	C	C	C	T	C	C	C
PKNH_01_v2	92054	T	T	T	T	T	C	T	T	C	T	T	T	T	T	T	T	T	T	T	T	T	T	T	T	T	T	T	T	T
PKNH_01_v2	92206	A	A	A	A	A	A	A	G	A	A	A	A	A	A	A	G	A	A	A	A	A	G	G	A	G	A	G	A	A
PKNH_01_v2	92210	T	T	T	T	T	T	T	T	T	A	T	T	T	A	T	T	T	T	T	T	T	T	T	T	T	T	T	T	T
PKNH_01_v2	92236	C	C	C	C	C	C	C	C	C	C	C	C	C	C	C	C	C	T	C	C	T	C	C	C	C	C	C	C	C
PKNH_01_v2	92248	A	A	A	A	A	A	A	G	A	A	A	A	A	A	A	G	A	A	A	A	A	G	G	A	G	A	G	A	A
PKNH_01_v2	92300	A	A	A	A	A	T	A	A	A	A	A	A	A	A	A	A	A	A	A	A	A	A	A	A	A	A	A	A	A
PKNH_01_v2	92314	A	A	A	A	A	G	A	A	A	A	A	A	A	A	A	A	A	A	A	A	A	A	A	A	A	A	A	A	A
PKNH_01_v2	92327	G	A	A	A	G	A	G	A	G	A	A	A	G	A	G	A	G	G	A	A	G	A	A	A	A	G	A	A	A
PKNH_01_v2	92431	A	A	G	A	A	A	A	A	A	A	G	A	A	A	A	A	A	A	A	A	A	A	A	A	A	A	A	G	A
PKNH_01_v2	92461	G	G	G	G	G	G	G	C	G	G	G	G	G	G	G	C	C	C	C	G	G	C	G	G	C	C	G	G	G
PKNH_01_v2	92471	C	T	T	T	T	T	T	T	T	T	T	T	C	T	T	N	T	T	T	T	T	T	C	T	T	T	C	T	T
PKNH_01_v2	92480	G	A	A	A	A	A	A	A	A	A	A	A	G	A	A	A	A	A	A	A	A	A	G	A	A	A	G	A	A
PKNH_01_v2	92515	C	C	C	C	C	C	C	C	C	C	C	C	C	C	C	C	C	C	C	C	C	C	T	C	C	C	T	C	C
PKNH_01_v2	92523	G	G	G	G	G	G	G	C	G	G	G	G	G	G	G	C	G	G	G	G	G	C	G	G	C	G	G	G	C
PKNH_01_v2	92548	G	G	G	G	G	G	G	G	G	G	G	G	G	G	G	G	G	G	C	G	G	G	G	G	G	G	G	G	G
PKNH_01_v2	92648	G	G	A	G	G	G	G	G	G	G	A	G	G	G	G	G	A	A	G	G	G	G	G	G	G	G	G	A	G
PKNH_01_v2	92652	C	C	C	C	C	C	C	T	T	C	C	C	C	C	C	T	C	C	C	C	C	T	C	T	C	C	C	C	C
PKNH_01_v2	92654	G	G	G	G	G	G	G	A	A	G	G	G	G	G	G	A	G	G	G	G	G	A	G	A	G	G	G	G	G
PKNH_01_v2	92684	T	C	C	T	C	C	C	C	C	T	C	C	T	T	C	C	C	C	C	C	C	C	C	C	C	C	C	C	C
PKNH_01_v2	92810	C	T	C	C	T	T	T	C	C	C	C	T	C	C	C	C	C	C	C	T	C	C	T	C	T	C	C	C	C
PKNH_01_v2	92960	A	A	A	A	A	A	A	A	A	G	A	A	A	G	A	A	A	A	A	A	A	A	A	A	A	A	A	A	A
PKNH_01_v2	93044	T	T	C	T	T	C	T	C	C	C	C	N	T	C	T	C	C	T	C	T	C	C	C	T	C	T	T	C	C
PKNH_01_v2	93062	C	C	C	C	C	C	C	C	C	C	C	C	C	C	C	C	C	C	C	C	T	C	C	C	T	C	C	C	T
PKNH_01_v2	93218	C	T	C	T	T	T	T	T	T	T	C	T	C	T	T	T	T	T	T	T	C	T	T	T	T	T	T	C	T
PKNH_01_v2	93295	T	A	T	A	A	A	A	A	A	A	T	A	T	A	A	A	A	A	A	A	T	A	A	A	A	A	A	T	A
PKNH_01_v2	93319	G	G	G	G	T	G	T	G	G	G	G	G	G	G	G	G	G	G	G	T	G	G	G	G	G	T	G	G	G
PKNH_01_v2	93351	G	G	G	G	G	G	G	G	G	G	G	G	G	G	G	G	C	G	G	G	G	G	G	G	G	G	G	G	G
PKNH_01_v2	93359	T	C	T	C	C	C	C	C	C	C	T	C	T	C	C	C	C	C	T	C	C	T	C	C	C	C	C	T	C
PKNH_01_v2	93385	G	G	N	G	G	G	G	G	G	G	A	G	G	G	G	G	G	G	A	G	G	G	G	G	G	G	G	A	G
PKNH_01_v2	93392	C	C	N	C	C	C	C	C	C	C	T	C	C	C	C	C	C	C	C	C	C	C	C	C	C	C	C	T	C
PKNH_01_v2	93403	A	A	N	A	A	A	A	A	A	A	N	A	A	A	A	A	A	A	A	A	A	A	A	A	A	A	A	C	A
PKNH_01_v2	93743	A	A	A	A	A	A	A	A	A	A	A	A	A	A	A	A	A	A	A	A	A	A	A	G	A	A	A	A	A
PKNH_01_v2	93768	G	G	G	G	G	G	G	G	G	G	G	G	G	G	G	G	G	G	G	G	G	G	A	G	G	G	G	G	G
PKNH_01_v2	93773	C	C	C	C	T	C	T	C	C	C	C	C	C	C	C	C	C	C	C	C	C	C	C	C	C	C	C	C	C
PKNH_01_v2	93774	C	C	C	C	A	C	A	C	C	C	C	C	C	C	C	C	C	C	C	C	C	C	C	C	C	C	C	C	C
PKNH_01_v2	93828	G	G	G	G	G	G	G	G	G	G	G	G	G	G	G	G	G	G	G	G	G	G	G	A	G	G	G	G	G
PKNH_01_v2	93845	A	G	G	G	G	G	G	G	G	G	G	G	A	G	G	G	G	G	G	G	A	G	G	G	G	G	G	G	G
PKNH_01_v2	93847	G	G	G	G	G	G	G	G	G	G	G	G	G	G	G	G	A	G	G	G	G	G	G	G	G	G	A	G	G
PKNH_01_v2	93863	C	C	C	C	C	C	C	C	C	C	C	C	C	C	C	C	C	T	C	C	C	C	C	C	C	C	C	C	C
PKNH_01_v2	93880	A	A	A	A	A	A	A	A	A	A	A	A	A	A	T	A	A	A	A	A	A	A	A	A	T	A	A	A	T
PKNH_01_v2	93965	G	G	C	G	G	G	G	G	G	G	C	G	G	G	G	G	G	G	G	G	G	G	G	G	G	G	G	C	G
PKNH_01_v2	94731	C	C	C	C	C	C	C	C	C	G	C	C	C	G	C	C	C	C	C	C	C	C	C	N	C	C	C	C	C
PKNH_01_v2	94806	T	T	T	T	T	T	T	T	T	C	N	T	T	C	T	T	T	C	C	C	T	T	T	N	T	C	T	T	T
PKNH_01_v2	94808	G	G	G	A	G	G	G	G	G	G	N	G	G	G	G	G	G	G	G	G	G	G	G	N	G	G	G	G	G
PKNH_01_v2	95373	A	A	A	A	A	A	A	A	A	T	A	A	N	T	A	A	A	A	A	T	A	A	A	A	A	N	A	A	A
PKNH_01_v2	95779	T	T	T	T	T	T	T	T	T	T	T	T	T	T	T	T	T	T	T	N	T	T	T	N	T	T	C	T	T
PKNH_01_v2	95794	C	A	C	C	C	C	C	C	C	A	C	N	C	A	C	C	C	C	C	N	C	C	C	C	A	C	C	C	A
PKNH_01_v2	95797	C	T	C	C	C	C	C	C	C	T	C	C	C	T	C	C	C	C	C	N	C	C	C	N	T	C	C	C	T
PKNH_01_v2	95821	C	G	C	G	C	C	C	C	C	C	C	G	G	C	G	C	C	C	G	C	C	C	C	G	G	C	C	C	G
PKNH_01_v2	95835	A	A	A	A	A	A	A	A	A	T	A	A	A	T	A	A	A	A	A	T	A	A	A	A	A	A	A	A	A
PKNH_01_v2	95879	A	A	A	A	A	A	A	A	A	A	A	A	A	A	A	A	A	A	A	A	A	A	A	T	A	A	A	A	A
PKNH_01_v2	95945	G	G	G	A	G	A	G	A	A	G	G	N	A	G	G	A	G	A	G	G	A	A	G	A	G	G	A	G	G
PKNH_01_v2	96023	T	T	T	T	T	T	T	T	T	T	T	T	T	T	T	T	T	C	T	T	T	T	T	T	T	T	T	T	T
PKNH_01_v2	96032	T	G	T	T	T	T	T	T	T	T	T	T	T	T	T	T	G	T	T	T	T	T	G	T	T	T	T	T	T
PKNH_01_v2	96042	A	G	A	A	A	A	A	A	A	A	A	G	A	A	A	A	G	A	A	A	A	A	G	A	A	A	A	A	A
PKNH_01_v2	96072	C	C	C	C	C	C	C	C	C	C	C	C	C	C	A	C	C	C	C	C	C	C	C	C	C	C	C	C	C
PKNH_01_v2	96082	A	A	A	A	A	A	A	A	A	A	A	A	A	A	A	A	A	A	A	A	A	A	A	A	C	A	A	A	C
PKNH_01_v2	96087	C	T	C	C	T	C	T	T	T	T	C	C	T	T	C	T	T	T	C	T	T	T	T	C	C	C	C	C	C
PKNH_01_v2	96108	G	G	G	G	G	G	G	G	G	G	G	G	G	G	G	G	G	G	G	G	G	G	A	G	G	G	G	G	G
PKNH_01_v2	96112	C	C	C	C	C	C	C	C	C	C	C	C	C	C	C	C	C	N	C	C	C	C	C	C	C	C	C	C	C
PKNH_01_v2	96124	C	C	C	C	C	C	C	T	T	C	C	C	C	C	C	T	C	N	C	C	C	T	N	C	C	C	C	C	C
PKNH_01_v2	96129	T	T	T	T	T	T	T	T	T	T	T	T	T	T	T	T	T	N	T	T	T	T	N	T	A	T	T	T	A
PKNH_01_v2	96137	G	G	G	G	G	G	G	G	G	G	G	G	G	G	C	G	G	N	G	C	G	G	N	G	G	G	C	G	G
PKNH_01_v2	96412	C	C	C	C	C	C	C	C	C	C	C	C	C	C	C	C	C	N	C	C	C	C	C	N	C	C	C	C	C
PKNH_01_v2	96418	A	G	G	G	G	G	G	A	A	G	G	G	G	G	G	A	A	N	G	G	A	A	G	N	G	G	G	G	G
PKNH_01_v2	96429	A	A	A	T	A	A	A	A	A	T	A	A	A	T	A	A	A	A	A	T	A	A	A	A	A	A	A	A	A
PKNH_01_v2	96432	T	T	T	T	T	T	T	T	T	T	T	T	T	T	T	T	T	T	T	T	T	T	A	T	T	T	T	T	T
PKNH_01_v2	96468	A	A	A	A	A	A	A	A	A	A	A	A	A	A	A	A	A	A	T	A	A	A	A	A	A	A	A	A	A
PKNH_01_v2	96484	C	C	C	C	T	C	T	C	C	C	C	C	C	C	C	C	C	C	C	C	C	C	C	C	C	C	C	C	C
PKNH_01_v2	96498	T	T	C	T	T	T	T	T	T	T	C	T	T	T	C	T	C	C	T	T	T	T	T	C	T	C	C	C	T
PKNH_01_v2	96501	A	A	A	A	A	A	A	A	A	A	A	A	A	A	A	A	A	T	A	A	A	A	A	A	A	A	T	A	A
PKNH_01_v2	96510	A	A	A	A	A	A	A	A	A	A	A	A	A	A	A	A	A	G	A	A	A	A	A	A	A	A	G	A	A
PKNH_01_v2	96513	T	T	T	T	C	T	C	C	C	T	T	T	T	T	T	C	T	T	T	T	T	C	T	T	T	T	T	T	T
PKNH_01_v2	96600	A	A	A	T	T	T	T	A	A	A	A	A	T	A	A	A	A	A	T	T	A	A	T	T	A	A	A	A	A
PKNH_01_v2	96602	T	T	T	A	T	T	T	T	T	T	T	T	T	T	T	T	T	T	T	T	T	T	T	T	T	T	T	T	T
PKNH_01_v2	96608	T	T	T	T	T	T	T	T	T	T	T	T	T	T	T	T	T	T	T	T	T	T	G	T	T	T	T	T	T
PKNH_01_v2	96652	T	T	T	T	T	T	T	T	T	T	T	T	T	T	T	T	T	T	T	T	T	T	T	T	T	T	C	T	T
PKNH_01_v2	96699	G	G	G	G	G	G	G	G	G	G	G	G	A	G	G	G	G	G	G	G	G	G	G	G	G	G	G	G	G
PKNH_01_v2	96717	G	G	G	G	A	G	A	G	G	G	G	G	G	G	A	G	G	A	G	A	G	G	A	G	G	G	G	G	G
PKNH_01_v2	96741	T	T	T	T	T	T	T	T	T	C	T	T	T	C	T	T	T	T	T	T	T	T	T	T	T	T	T	T	T
PKNH_01_v2	96762	C	C	T	T	C	C	C	C	C	T	T	T	C	T	C	C	T	T	C	C	T	C	T	T	C	T	T	T	C
PKNH_01_v2	96765	T	T	T	C	T	T	T	T	T	T	T	C	T	T	T	T	C	T	T	T	C	T	C	C	T	T	C	T	T
PKNH_01_v2	96793	T	T	T	T	T	T	T	T	T	T	T	T	T	T	T	T	T	T	C	T	T	T	T	T	T	T	T	T	T
PKNH_01_v2	96876	G	G	G	G	G	G	G	G	G	G	G	G	G	G	A	G	G	G	G	G	G	G	G	G	G	G	G	G	G
PKNH_01_v2	96915	G	G	G	G	A	A	A	A	A	A	G	A	A	A	G	A	G	G	A	A	G	A	A	A	A	A	G	G	A
PKNH_01_v2	96921	A	A	G	G	A	A	A	A	A	A	G	A	A	A	A	A	A	G	A	A	G	A	A	A	A	A	G	G	A
PKNH_01_v2	96927	T	T	T	T	T	T	T	T	T	T	T	T	T	T	T	T	T	T	T	T	T	T	C	T	T	T	T	T	T
PKNH_01_v2	96939	T	C	C	T	T	T	T	T	T	C	C	T	T	C	T	T	C	T	T	T	T	T	T	T	T	T	T	C	T
PKNH_01_v2	96960	G	G	G	G	G	G	G	A	A	G	G	G	G	G	G	A	G	G	G	G	G	G	G	G	G	G	G	G	G
PKNH_01_v2	96975	T	G	G	T	T	G	T	G	G	T	G	G	G	T	G	G	G	G	G	G	G	G	T	T	G	G	G	G	G
PKNH_01_v2	96978	A	A	A	A	A	A	A	A	A	G	A	A	A	G	A	A	A	A	A	A	A	A	A	A	A	A	A	A	A
PKNH_01_v2	97290	C	C	C	C	C	N	C	C	C	C	C	C	G	C	G	C	C	C	G	N	C	C	G	C	C	C	C	C	C
PKNH_01_v2	97326	C	C	C	C	C	N	C	C	C	G	C	C	C	G	C	C	C	C	C	C	C	C	C	G	C	C	C	C	C
PKNH_01_v2	97341	T	T	T	T	T	N	T	T	T	C	T	T	T	C	T	T	T	T	T	T	T	T	T	C	T	T	T	T	T
PKNH_01_v2	97365	C	C	C	C	A	C	A	C	C	C	C	C	C	C	C	C	C	C	C	C	C	C	C	C	C	C	C	C	C
PKNH_01_v2	97374	C	C	T	C	C	C	C	C	C	C	T	C	C	C	C	C	C	C	C	C	C	C	C	C	C	C	C	T	C
PKNH_01_v2	97415	A	G	G	G	G	G	G	G	G	G	G	G	G	G	G	G	G	G	G	G	G	G	G	G	G	G	G	G	G
PKNH_01_v2	97419	C	C	C	C	C	C	C	C	C	C	C	G	C	C	C	C	C	C	C	C	C	C	C	C	G	G	C	C	G
PKNH_01_v2	97421	G	G	G	G	G	G	G	G	G	T	G	G	G	T	G	G	G	G	G	G	G	G	G	G	G	G	G	G	G
PKNH_01_v2	97434	T	T	T	T	C	T	C	T	T	T	T	T	T	T	T	T	T	T	T	T	T	T	T	T	T	T	T	T	T
PKNH_01_v2	97443	G	G	G	G	G	G	G	G	G	G	G	G	G	G	G	G	G	G	G	G	A	G	G	G	G	G	G	G	G
PKNH_01_v2	97492	C	C	T	C	C	C	C	C	C	C	T	C	C	C	C	C	C	C	C	C	C	C	C	C	C	C	C	T	C
PKNH_01_v2	97503	G	G	G	G	G	G	G	G	G	G	G	G	G	G	G	G	G	G	G	C	G	G	G	G	G	G	G	G	G
PKNH_01_v2	97523	C	C	C	C	C	C	C	C	C	C	C	C	C	C	C	C	C	C	C	C	C	C	C	C	C	C	C	C	C
PKNH_01_v2	97563	C	C	C	C	T	C	T	T	T	C	C	C	C	C	C	T	C	C	C	C	C	T	T	C	C	C	C	C	C
PKNH_01_v2	97587	G	G	G	G	G	G	G	G	G	C	G	G	G	C	G	G	G	G	G	G	G	G	G	G	G	G	G	G	G
PKNH_01_v2	97603	G	G	G	T	G	T	G	G	G	G	G	G	T	G	G	G	G	G	G	G	G	G	T	G	G	G	G	G	G
PKNH_01_v2	97608	G	G	G	G	C	G	C	G	G	C	G	G	G	C	C	G	C	G	C	G	G	G	G	G	G	C	G	G	G
PKNH_01_v2	97612	C	C	C	T	C	T	C	C	C	C	C	C	T	C	C	C	C	C	C	C	C	C	T	C	C	C	T	C	C
PKNH_01_v2	97641	C	C	G	G	G	G	G	G	G	C	G	G	G	C	G	G	C	C	C	G	G	G	G	C	G	C	C	G	C
PKNH_01_v2	97740	A	G	A	G	G	G	G	G	G	G	A	G	G	G	G	G	G	A	G	G	G	G	A	A	G	A	G	A	G
PKNH_01_v2	97823	C	T	C	C	C	C	C	C	C	C	C	C	C	C	C	C	C	C	C	C	C	C	C	C	C	C	C	C	C
PKNH_01_v2	97831	C	T	C	T	T	T	T	C	C	T	C	T	T	T	C	C	C	C	T	T	T	C	C	T	T	C	T	C	T
PKNH_01_v2	97848	G	A	G	A	A	A	A	G	G	A	G	A	A	A	G	G	G	A	A	A	A	G	G	A	A	G	A	G	A
PKNH_01_v2	97887	T	T	T	T	C	T	C	T	T	T	T	T	T	T	T	T	T	T	T	T	T	T	T	T	T	T	T	T	T
PKNH_01_v2	97956	G	A	G	G	G	G	G	G	G	G	G	G	G	G	G	G	G	G	G	A	G	G	G	G	G	G	G	G	G
PKNH_01_v2	97959	G	G	G	G	G	G	G	T	T	G	G	G	G	G	G	T	G	G	G	G	G	T	G	G	G	G	G	G	G
PKNH_01_v2	98009	C	C	C	C	C	C	C	C	C	C	C	C	C	C	C	C	C	C	C	T	C	C	C	C	C	C	C	C	C
PKNH_01_v2	98022	A	A	A	A	A	A	A	A	A	A	A	G	A	A	A	A	A	A	A	A	G	A	A	A	A	G	A	A	A
PKNH_01_v2	98033	C	A	A	C	A	C	A	A	A	C	A	C	C	C	A	A	C	A	A	A	C	A	C	C	C	C	C	A	C
PKNH_01_v2	98042	T	T	T	T	T	T	T	T	T	T	T	T	T	T	T	T	T	T	T	T	T	T	T	T	A	T	T	T	A
PKNH_01_v2	98080	T	C	C	T	T	T	T	T	T	T	C	C	T	T	C	T	T	T	C	C	G	T	T	T	T	T	T	C	T
PKNH_01_v2	98088	C	C	C	C	C	C	C	C	C	A	C	C	C	A	C	C	C	C	C	C	C	C	C	C	C	C	A	C	C
PKNH_01_v2	98097	C	C	C	C	C	C	C	C	C	C	C	C	C	C	C	C	C	C	C	C	C	C	C	C	C	C	T	C	C
PKNH_01_v2	98098	C	T	C	C	C	C	C	C	C	C	C	C	C	C	C	C	C	C	C	C	C	C	C	C	C	C	C	C	C
PKNH_01_v2	98111	C	C	C	C	C	C	C	C	C	T	C	C	C	T	C	C	C	C	C	C	C	C	C	C	C	C	T	C	C
PKNH_01_v2	98124	G	C	G	G	G	G	G	G	G	G	G	G	G	G	G	G	G	G	G	G	G	G	G	G	G	G	G	G	G
PKNH_01_v2	98190	C	C	C	C	C	C	C	C	C	C	C	C	C	C	C	C	C	C	C	C	C	C	C	C	A	C	C	C	A
PKNH_01_v2	98220	C	A	A	C	A	A	A	A	A	A	A	C	C	A	A	A	C	A	A	C	C	A	A	A	A	A	A	A	A
PKNH_01_v2	98277	C	C	C	C	C	C	C	C	C	C	C	T	C	C	C	C	T	C	C	T	T	C	C	C	C	C	C	C	C
PKNH_01_v2	98298	G	C	C	C	C	C	C	C	C	C	C	C	C	C	C	C	C	C	C	C	C	C	C	C	C	C	C	C	C
PKNH_01_v2	98358	A	G	A	A	G	A	G	A	A	G	A	G	A	G	G	A	A	G	A	A	A	A	A	A	G	G	G	A	G
PKNH_01_v2	98488	C	C	C	C	C	C	C	C	C	C	C	C	C	C	C	C	C	C	C	C	C	C	C	C	N	A	C	C	C
PKNH_01_v2	98489	T	T	T	T	T	T	T	T	T	T	T	T	T	T	T	T	T	T	T	T	T	T	T	T	N	T	T	T	N
PKNH_01_v2	98490	C	C	C	C	C	C	C	C	C	C	C	C	C	C	C	C	C	C	C	C	C	C	C	C	N	C	C	C	N
PKNH_01_v2	98491	C	C	C	C	C	C	C	C	C	C	C	C	C	C	C	C	C	C	C	C	C	C	C	C	N	C	C	C	N
PKNH_01_v2	98499	C	C	T	C	C	C	C	C	C	C	T	C	C	C	C	C	C	C	C	C	C	C	C	C	N	C	C	T	C
PKNH_01_v2	98520	A	A	A	A	A	A	A	A	A	A	A	A	A	A	A	A	A	A	A	A	A	A	A	A	N	A	A	A	T
PKNH_01_v2	98591	T	T	T	T	T	T	T	T	T	T	T	T	T	T	C	T	T	C	T	T	C	T	T	T	T	T	T	T	T
PKNH_01_v2	98595	A	G	G	A	G	G	G	A	A	G	G	G	A	G	G	A	G	G	G	G	G	A	A	G	G	G	G	G	G
PKNH_01_v2	98602	C	C	C	C	C	C	C	C	C	C	C	C	C	C	C	C	C	C	C	C	C	C	C	C	C	C	C	C	C
PKNH_01_v2	98621	G	G	G	G	G	G	G	G	G	G	G	T	G	G	G	G	G	G	G	G	G	G	G	G	G	G	T	G	G
PKNH_01_v2	98673	C	C	C	C	C	C	C	C	C	T	C	C	C	T	C	C	C	C	C	C	C	C	C	C	C	C	C	C	C
PKNH_01_v2	98679	C	C	C	C	C	C	C	C	C	A	C	C	C	A	C	C	C	C	C	A	C	C	C	C	C	C	C	C	C
PKNH_01_v2	98688	G	G	G	G	G	G	G	G	G	A	G	G	G	A	G	G	G	G	G	A	G	G	G	G	G	G	G	G	G
PKNH_01_v2	98736	T	A	T	T	A	T	A	T	T	T	T	A	T	T	T	T	A	T	A	A	T	T	T	A	A	T	A	T	A
PKNH_01_v2	98784	G	G	G	G	A	G	A	A	A	G	G	G	G	G	G	A	G	G	G	A	G	A	G	A	A	G	G	G	A
PKNH_01_v2	98813	G	A	A	G	A	A	A	A	A	A	A	A	G	A	A	A	A	A	A	A	A	A	A	A	A	A	A	A	A
PKNH_01_v2	98892	G	G	G	G	G	G	G	G	G	G	G	G	G	G	G	G	G	G	A	G	G	G	G	G	G	G	G	G	G
PKNH_01_v2	98897	T	T	T	T	T	T	T	T	T	T	T	T	T	T	T	T	T	T	T	T	T	T	T	T	T	T	T	T	T
PKNH_01_v2	98908	G	C	C	G	C	C	C	C	C	C	C	C	G	C	C	C	C	C	C	C	C	C	C	C	C	C	C	C	C
PKNH_01_v2	98911	G	G	G	G	G	G	G	G	G	G	G	G	G	G	G	G	G	G	G	G	G	G	G	G	G	G	G	G	G
PKNH_01_v2	98918	A	G	A	A	A	G	A	A	A	A	A	A	A	A	A	A	A	A	A	A	A	A	A	A	A	A	A	A	A
PKNH_01_v2	98945	T	T	T	T	T	T	T	T	T	T	N	T	T	T	T	T	T	T	T	T	T	T	T	T	T	T	T	T	T
PKNH_01_v2	99011	G	G	N	G	G	G	G	G	G	G	N	G	G	G	G	G	G	G	C	G	G	G	G	G	G	G	G	G	G
PKNH_01_v2	99031	A	A	G	G	A	A	A	A	A	A	N	A	G	A	A	A	A	A	A	G	A	A	A	A	G	A	A	G	G
PKNH_01_v2	99078	G	G	G	G	G	G	G	G	G	G	G	G	G	G	G	G	C	G	G	G	G	G	G	G	G	G	G	G	G
PKNH_01_v2	99079	C	C	C	C	C	C	C	C	C	C	C	C	C	C	C	C	C	C	T	C	C	C	C	C	C	C	C	C	C
PKNH_01_v2	99157	T	T	T	T	T	T	T	T	T	T	T	T	T	T	T	T	C	T	T	T	T	T	T	T	T	T	T	T	T
PKNH_01_v2	99183	G	G	G	G	G	G	G	G	G	A	G	G	G	A	G	G	G	G	G	G	G	G	G	G	G	G	G	G	G
PKNH_01_v2	99198	A	A	A	A	A	A	A	A	A	C	A	A	A	C	A	A	A	A	A	A	A	A	A	A	A	A	A	A	A
PKNH_01_v2	99216	G	G	G	G	G	G	G	G	G	G	G	G	G	G	G	G	G	G	G	G	G	G	G	G	G	G	G	G	G
PKNH_01_v2	99246	C	C	C	C	C	C	C	C	C	T	C	C	C	T	C	C	C	C	C	C	C	C	T	C	C	C	C	C	C
PKNH_01_v2	99324	T	C	C	C	C	T	C	T	T	C	C	C	C	C	T	T	C	T	T	C	C	T	C	T	C	C	C	C	C
PKNH_01_v2	99351	G	G	A	G	G	G	G	G	G	G	A	G	G	G	G	G	G	G	G	A	G	G	G	G	A	G	G	A	A
PKNH_01_v2	99666	G	G	G	G	G	G	G	G	G	G	G	G	G	G	G	G	G	G	G	G	G	G	A	G	N	G	G	G	G
PKNH_01_v2	99701	G	G	G	G	G	G	G	G	G	G	G	G	G	G	A	G	G	A	G	G	G	G	G	G	N	A	G	G	N
PKNH_01_v2	99731	T	G	G	G	G	G	G	G	G	G	G	G	G	G	G	G	G	G	G	G	G	G	G	G	N	G	G	G	N
PKNH_01_v2	99813	T	T	C	C	T	C	T	C	C	T	C	T	T	T	C	C	C	C	C	C	C	C	C	C	C	T	T	C	C
PKNH_01_v2	99816	T	G	G	G	G	G	G	G	G	G	G	G	G	G	G	G	G	G	G	G	G	G	G	G	G	G	G	G	G
PKNH_01_v2	99864	C	C	C	C	C	C	C	C	C	C	C	C	C	C	C	C	C	C	C	C	C	C	C	C	C	T	C	C	C
PKNH_01_v2	99876	A	A	A	A	A	A	A	A	A	A	A	A	A	A	A	A	A	A	A	A	A	G	A	A	A	A	A	A	A
PKNH_01_v2	99885	A	A	T	A	A	A	A	T	T	A	T	A	T	A	A	T	A	A	A	A	A	A	A	T	T	A	A	T	T
PKNH_01_v2	99891	A	A	A	A	A	A	A	A	A	A	A	A	A	A	A	A	C	A	A	A	A	C	A	A	A	A	A	A	A
PKNH_01_v2	99903	G	G	G	G	G	G	G	G	G	C	G	G	C	C	G	G	G	G	G	G	G	G	G	G	G	G	G	G	G
PKNH_01_v2	99938	G	G	G	G	G	G	G	G	G	G	G	G	G	G	G	G	G	G	G	G	G	A	G	G	A	G	G	G	A
PKNH_01_v2	100112	C	C	C	C	C	C	C	C	N	C	C	C	C	C	N	C	C	C	C	C	C	C	C	C	C	C	T	C	C
PKNH_01_v2	100152	G	G	A	A	G	G	G	G	G	A	A	G	A	A	A	G	A	A	A	A	A	G	G	G	A	G	A	A	A
PKNH_01_v2	100168	T	T	T	T	T	T	T	T	T	T	T	T	T	T	T	T	T	T	T	T	T	T	T	T	T	T	T	T	T
PKNH_01_v2	100181	T	T	T	T	T	C	T	C	C	T	T	C	T	T	T	C	T	T	T	T	T	T	T	T	T	T	T	T	T
PKNH_01_v2	100266	G	G	G	G	G	G	G	G	G	G	G	G	G	G	G	G	G	G	G	G	G	G	G	A	G	G	G	G	G
PKNH_01_v2	100307	A	A	A	A	A	A	A	A	A	A	A	A	A	A	A	A	A	A	G	A	A	A	A	A	A	A	A	A	A
PKNH_01_v2	100329	G	G	G	G	G	G	G	A	A	G	G	G	G	G	G	A	G	G	A	G	G	G	G	A	A	G	G	G	A
PKNH_01_v2	100350	G	G	G	G	G	G	G	G	G	G	G	G	G	G	G	G	G	G	G	G	A	G	G	G	G	G	G	G	G
PKNH_01_v2	100352	T	C	C	C	C	C	C	C	C	C	C	C	C	C	C	C	C	C	C	C	C	C	C	C	C	C	C	C	C
PKNH_01_v2	100353	C	C	C	C	C	C	C	C	C	C	C	T	C	C	C	C	C	C	T	C	C	C	C	C	C	C	C	C	C
PKNH_01_v2	100425	G	A	C	G	A	G	A	G	G	A	C	G	A	A	G	G	G	A	G	G	G	G	G	G	A	G	A	C	A
PKNH_01_v2	100459	C	T	T	T	T	T	N	T	T	C	T	T	T	C	T	T	T	C	T	T	T	T	T	T	T	C	T	T	T
PKNH_01_v2	100467	C	A	C	C	A	C	N	C	C	C	C	C	C	C	C	C	C	C	C	C	C	C	C	C	C	C	C	C	C
PKNH_01_v2	100488	C	C	C	C	C	C	N	C	C	C	C	C	C	C	C	C	C	C	C	C	C	C	G	C	C	C	C	C	C
PKNH_01_v2	100490	T	C	T	T	C	T	N	T	T	T	T	T	T	T	T	T	T	T	T	T	T	T	T	T	T	T	T	T	T
PKNH_01_v2	100503	T	T	T	T	T	T	N	T	T	T	T	T	T	T	T	T	T	T	T	T	T	T	T	T	T	A	T	T	T
PKNH_01_v2	100506	T	T	T	T	T	T	N	T	T	C	T	T	T	C	T	T	T	T	T	T	T	T	T	T	T	C	T	T	T
PKNH_01_v2	100542	T	T	C	T	T	C	T	T	T	T	C	C	T	T	T	T	T	T	T	C	C	T	C	T	T	T	C	C	T
PKNH_01_v2	100554	G	G	T	G	G	G	G	G	G	G	T	T	T	G	T	G	G	T	G	T	T	G	T	G	T	T	T	T	T
PKNH_01_v2	100560	C	C	C	C	C	C	C	C	C	C	C	C	T	C	T	C	C	T	C	C	C	C	C	C	C	T	C	C	C
PKNH_01_v2	100607	C	C	C	C	C	C	C	C	C	C	C	C	C	C	T	C	C	T	C	C	C	C	C	C	C	C	C	C	C
PKNH_01_v2	100614	C	A	A	C	A	C	A	C	C	C	A	C	C	C	C	C	C	C	C	C	C	C	C	A	C	C	C	A	C
PKNH_01_v2	100617	A	A	A	A	A	A	A	A	A	A	A	A	A	A	A	A	A	A	A	A	A	A	G	A	A	A	A	A	A
PKNH_01_v2	100618	T	T	T	T	T	T	T	T	T	A	T	T	T	A	T	T	T	T	T	T	T	T	T	T	T	T	T	T	T
PKNH_01_v2	100710	C	C	C	C	C	C	C	T	C	C	C	C	C	C	T	T	C	T	C	C	C	T	C	C	C	C	C	C	C
PKNH_01_v2	100742	C	T	T	T	T	T	T	T	T	T	T	T	T	T	T	T	C	T	T	T	T	T	T	T	T	T	T	T	T
PKNH_01_v2	100743	C	C	C	C	C	C	C	C	C	C	C	C	C	C	C	C	C	C	C	C	A	C	C	C	C	C	C	C	C
PKNH_01_v2	100840	C	C	C	C	C	C	C	C	C	C	C	C	C	C	T	C	C	T	C	C	C	C	C	C	C	C	C	C	C
PKNH_01_v2	100844	T	T	C	T	T	T	T	T	T	T	C	C	T	T	T	T	T	T	T	T	T	T	T	T	T	T	T	C	T
PKNH_01_v2	100845	A	A	G	A	A	A	A	A	A	A	G	A	A	A	A	A	A	A	A	A	A	A	G	A	A	A	A	G	A
PKNH_01_v2	100858	A	A	A	A	A	A	A	A	A	A	A	A	A	A	A	A	A	A	A	A	A	A	A	A	T	A	A	A	T
PKNH_01_v2	100916	T	T	G	G	T	T	T	G	T	G	N	T	T	G	G	G	T	G	T	G	G	G	T	T	T	T	T	G	T
PKNH_01_v2	100928	C	C	C	C	C	C	C	C	C	C	N	C	C	C	C	C	C	C	C	A	C	C	C	C	C	C	C	C	C
PKNH_01_v2	100934	C	C	C	C	C	C	C	C	C	C	N	C	C	C	C	C	C	C	C	C	C	C	C	C	C	C	T	C	C
PKNH_01_v2	100955	A	G	G	G	G	A	G	A	G	G	N	G	A	G	G	A	A	G	A	A	G	A	A	G	G	G	G	N	G
PKNH_01_v2	100976	A	A	G	A	G	A	G	G	G	A	N	A	A	A	A	G	A	A	A	A	G	G	A	A	G	G	G	N	G
PKNH_01_v2	101030	T	T	T	T	T	T	T	A	T	T	N	T	T	T	T	A	T	T	T	T	T	A	T	T	T	T	T	T	T
PKNH_01_v2	101304	C	C	T	C	C	C	C	C	N	T	T	C	C	T	T	C	C	T	C	C	C	C	T	T	T	N	T	T	T
PKNH_01_v2	101319	G	G	G	G	G	G	G	G	N	G	G	G	G	G	G	G	G	G	G	A	G	G	G	G	G	N	G	G	G
PKNH_01_v2	101325	G	G	G	G	G	G	G	G	A	G	G	G	G	G	G	G	G	G	G	G	G	G	G	G	G	N	G	G	G
PKNH_01_v2	101331	T	T	C	C	C	T	C	T	N	C	C	T	T	C	C	T	T	C	C	C	C	T	C	C	C	N	C	C	C
PKNH_01_v2	101349	A	A	A	A	G	A	G	A	A	A	A	A	A	A	A	A	A	A	A	G	G	A	A	A	A	A	A	A	A
PKNH_01_v2	101394	G	G	G	G	G	G	G	G	G	G	G	G	G	G	G	G	G	G	G	G	G	G	G	G	G	G	G	G	G
PKNH_01_v2	101397	G	A	G	G	G	A	G	A	G	G	G	A	G	G	G	A	G	G	G	A	A	A	G	A	G	G	G	G	G
PKNH_01_v2	101415	T	T	T	T	T	T	T	T	T	T	T	T	T	T	T	T	T	T	T	T	T	T	T	T	T	C	T	T	T
PKNH_01_v2	101417	T	T	T	G	G	T	G	T	G	T	T	T	T	T	T	T	T	T	T	T	T	T	T	T	T	G	T	T	T
PKNH_01_v2	101434	C	G	C	C	C	C	C	C	C	C	C	C	C	C	C	C	C	C	C	C	C	C	C	C	C	C	C	C	C
PKNH_01_v2	101480	G	A	G	A	G	G	G	G	G	A	G	G	G	A	G	G	G	G	A	A	G	G	A	G	A	A	G	G	A
PKNH_01_v2	101549	T	C	C	C	C	T	C	C	C	C	C	T	T	C	C	C	C	C	C	C	C	C	C	T	C	C	C	C	C
PKNH_01_v2	101584	A	A	A	A	A	A	A	A	A	A	A	A	A	A	A	A	T	A	A	A	A	A	A	A	A	A	A	A	A
PKNH_01_v2	101619	C	T	T	C	T	C	T	C	T	C	T	C	C	C	C	C	T	C	T	C	T	C	T	C	C	C	T	T	C
PKNH_01_v2	101630	C	C	C	C	C	C	C	C	C	C	C	C	C	C	C	C	C	C	C	C	C	C	C	C	C	C	A	C	C
PKNH_01_v2	101631	T	T	T	T	T	T	T	T	T	T	T	T	T	T	T	T	T	T	T	T	T	T	T	T	T	T	C	T	T
PKNH_01_v2	101648	T	T	T	T	T	T	T	T	T	T	T	T	T	T	T	T	T	T	T	T	T	T	T	C	T	T	T	T	T
PKNH_01_v2	101652	T	T	T	T	T	T	T	T	T	T	T	T	T	T	T	T	T	T	T	T	A	T	T	T	T	T	T	T	T
PKNH_01_v2	101656	C	C	C	C	C	C	C	C	C	C	C	C	C	C	C	C	T	C	C	C	C	C	C	C	C	C	C	C	C
PKNH_01_v2	101687	G	G	G	G	G	G	G	G	G	G	G	G	G	G	G	G	G	G	G	G	G	G	A	G	G	G	G	G	G
PKNH_01_v2	101690	T	T	C	T	T	T	T	T	T	T	C	T	T	T	T	T	T	T	T	T	T	T	T	T	T	T	T	C	T
PKNH_01_v2	101745	G	G	G	G	G	T	G	G	G	G	G	T	G	G	G	G	G	G	G	G	G	G	G	T	G	G	G	G	G
PKNH_01_v2	101771	T	T	T	A	T	G	T	T	T	T	T	G	T	T	T	T	T	T	T	T	T	T	T	G	T	T	T	T	T
PKNH_01_v2	101815	G	A	G	G	G	G	G	G	G	G	G	G	G	G	G	G	G	G	G	G	G	G	G	G	G	G	G	G	G
PKNH_01_v2	101843	C	C	C	C	C	T	C	T	C	T	C	T	C	T	C	T	C	C	C	C	T	T	T	C	C	C	C	C	C
PKNH_01_v2	101871	A	A	A	A	A	A	A	A	G	A	A	A	A	A	G	A	A	G	A	A	A	A	A	A	G	A	A	A	G
PKNH_01_v2	101895	G	G	A	G	G	G	G	G	G	G	A	G	G	G	G	G	G	G	G	G	G	G	G	G	G	G	G	A	G
PKNH_01_v2	101910	A	G	A	A	A	G	A	G	G	G	A	G	A	G	G	G	G	G	G	G	G	G	G	A	G	A	A	A	G
PKNH_01_v2	101913	C	C	C	C	C	C	C	C	C	C	C	C	C	C	C	C	C	C	C	C	A	C	A	C	C	C	C	C	C
PKNH_01_v2	101926	C	C	C	T	C	C	C	C	C	C	C	C	C	C	C	C	C	C	C	C	C	C	C	C	C	C	C	C	C
PKNH_01_v2	101934	T	T	G	T	T	T	T	T	T	T	G	T	T	T	T	T	T	T	T	T	T	T	T	T	T	G	T	G	T
PKNH_01_v2	101944	C	C	T	C	C	C	C	C	C	C	T	C	C	C	C	C	C	C	C	C	C	C	C	C	C	C	C	T	C
PKNH_01_v2	101951	C	C	C	C	C	T	C	C	T	C	C	T	C	C	T	C	C	T	C	C	C	C	C	C	T	C	C	C	T
PKNH_01_v2	101991	G	G	G	G	G	G	G	G	G	G	G	G	G	G	G	G	G	G	G	G	G	G	G	T	G	G	G	G	G
PKNH_01_v2	102003	A	A	A	A	A	A	A	A	A	A	A	A	A	A	A	A	A	A	A	A	A	A	A	A	A	C	A	A	A
PKNH_01_v2	102005	T	T	T	T	A	T	A	T	T	A	T	T	T	N	T	T	T	T	T	T	T	T	T	T	T	T	T	T	T
PKNH_01_v2	102012	T	T	T	T	T	T	T	T	T	T	T	T	T	T	T	T	T	T	T	T	A	T	T	T	T	T	T	T	T
PKNH_01_v2	102327	T	T	T	N	T	T	T	T	T	T	T	T	T	N	T	T	T	T	T	T	T	T	T	T	T	T	T	T	T
PKNH_01_v2	102347	G	G	G	G	G	G	G	G	G	T	G	G	G	T	G	G	G	G	G	G	G	G	G	G	G	G	G	G	G
PKNH_01_v2	102369	T	T	T	T	T	T	T	T	T	T	T	T	T	T	T	T	T	T	T	T	T	T	T	T	T	C	T	T	T
PKNH_01_v2	102416	G	G	G	T	T	T	T	G	G	T	G	G	G	T	T	G	G	T	G	G	G	G	G	G	G	T	G	G	G
PKNH_01_v2	102444	G	G	G	A	G	G	G	G	G	A	G	G	G	A	A	G	G	A	G	A	G	G	G	G	G	A	G	G	G
PKNH_01_v2	102529	G	G	G	G	G	G	G	G	G	A	G	G	G	A	G	G	G	G	G	G	G	G	A	G	G	G	G	G	G
PKNH_01_v2	102535	T	T	T	T	T	T	T	T	A	T	T	T	T	T	T	T	T	T	T	T	T	T	T	T	T	T	T	T	T
PKNH_01_v2	102556	G	G	G	G	G	G	G	G	G	G	G	G	T	G	G	G	G	G	G	G	G	G	G	G	G	G	G	G	G
PKNH_01_v2	102593	C	C	C	C	C	C	C	C	C	C	C	C	G	C	C	C	C	C	C	C	C	C	C	C	C	C	C	C	C
PKNH_01_v2	102597	T	C	T	T	T	T	T	T	T	T	T	T	T	T	T	T	C	T	T	T	T	T	T	T	T	T	T	T	T
PKNH_01_v2	102658	T	T	T	T	C	T	C	T	T	T	T	T	T	T	T	T	T	T	T	T	T	T	T	T	T	T	T	T	T
PKNH_01_v2	102698	C	G	C	C	C	C	C	C	C	C	C	C	C	C	C	C	G	C	G	C	T	C	C	C	C	C	C	C	C
PKNH_01_v2	102703	C	C	C	C	C	T	C	C	C	C	C	T	C	C	C	C	C	C	C	C	C	C	C	C	C	C	T	C	C
PKNH_01_v2	102710	T	T	T	T	C	T	C	C	T	T	T	T	C	T	C	C	T	C	T	T	T	C	C	T	T	C	T	T	T
PKNH_01_v2	102764	C	C	C	C	C	C	C	C	C	C	C	C	C	C	C	C	C	C	C	C	C	C	G	C	C	C	C	C	C
PKNH_01_v2	102769	G	G	A	A	G	A	G	A	A	G	A	A	A	G	G	A	G	G	G	A	A	A	G	G	A	A	A	A	A
PKNH_01_v2	102778	C	C	T	C	C	C	C	T	T	C	T	C	T	C	C	T	C	C	C	T	T	T	C	C	C	T	C	T	C
PKNH_01_v2	102781	G	C	G	G	G	G	G	G	G	G	G	G	G	G	C	G	C	C	G	G	G	G	C	G	G	G	G	G	G
PKNH_01_v2	102803	A	C	A	A	A	A	A	A	A	A	A	A	A	A	A	A	C	A	A	A	A	A	C	A	A	A	A	A	A
PKNH_01_v2	102823	C	C	C	C	C	C	C	C	C	C	C	C	C	C	C	C	C	C	C	T	C	C	C	C	C	C	C	C	C
PKNH_01_v2	102828	G	G	G	G	G	G	G	G	G	G	G	G	G	G	G	G	G	G	T	G	G	G	G	G	G	G	G	G	G
PKNH_01_v2	102842	A	A	G	A	A	A	A	A	A	A	G	A	A	A	A	A	A	A	A	A	A	A	G	A	A	A	A	G	A
PKNH_01_v2	102924	A	A	A	A	A	A	A	A	A	A	A	A	A	A	G	A	A	G	A	A	A	A	A	A	A	A	A	A	A
PKNH_01_v2	102974	T	T	C	T	T	T	T	T	T	T	C	T	T	T	T	T	T	T	T	N	T	T	T	T	T	T	T	T	T
PKNH_01_v2	102979	A	A	A	G	A	G	A	A	A	G	A	N	A	G	G	A	A	G	A	N	A	A	A	A	A	A	G	A	A
PKNH_01_v2	102987	C	T	C	C	C	C	C	C	C	C	C	C	C	C	C	C	T	C	C	N	C	C	C	C	C	C	C	C	C
PKNH_01_v2	102988	A	A	A	G	A	G	A	A	A	G	A	G	A	G	G	A	A	G	A	N	A	A	A	A	A	A	G	A	A
PKNH_01_v2	102990	A	A	A	G	A	G	A	A	A	G	A	N	A	G	G	A	A	G	A	N	A	A	A	A	A	A	G	A	A
PKNH_01_v2	103016	T	T	T	T	T	T	T	T	T	C	T	T	T	C	T	T	T	T	T	N	T	T	T	T	T	T	T	T	T
PKNH_01_v2	103293	A	A	A	A	A	A	A	A	G	A	A	A	A	A	G	A	A	G	A	A	A	A	A	A	A	A	A	A	A
PKNH_01_v2	103298	T	T	T	T	T	T	T	T	T	G	T	T	T	G	T	T	T	T	T	T	T	T	T	T	T	T	T	T	T
PKNH_01_v2	103341	T	T	T	T	T	T	T	C	T	T	T	T	C	T	T	C	T	T	T	T	T	T	T	T	C	T	T	T	C
PKNH_01_v2	103358	T	T	T	T	T	T	T	T	T	T	T	T	T	T	T	T	T	T	T	T	T	T	T	T	C	T	T	T	C
PKNH_01_v2	103364	C	C	C	C	C	C	C	C	C	C	C	C	C	C	C	C	C	C	C	C	C	C	C	C	C	C	C	C	C
PKNH_01_v2	103377	C	C	T	C	C	C	C	C	C	C	T	C	C	C	C	C	C	C	C	C	C	C	C	C	C	C	C	T	C
PKNH_01_v2	103380	A	A	A	A	A	A	A	A	A	A	A	A	A	A	A	A	A	A	A	A	A	A	A	A	T	A	A	A	T
PKNH_01_v2	103381	G	G	A	G	G	G	G	G	G	G	A	G	G	G	G	G	G	G	G	G	G	G	G	G	G	G	G	A	G
PKNH_01_v2	103400	T	T	T	T	T	C	T	C	C	T	T	C	T	T	C	C	T	C	T	T	T	T	T	T	T	T	C	T	T
PKNH_01_v2	103401	C	C	C	C	C	C	C	C	C	C	C	C	C	C	C	C	C	C	C	T	C	C	C	C	C	C	C	C	C
PKNH_01_v2	103460	T	T	T	T	T	T	T	T	T	T	T	T	T	T	T	T	T	T	T	C	T	T	T	T	T	T	T	T	T
PKNH_01_v2	103494	G	G	G	G	G	G	G	G	G	G	G	G	G	G	G	G	G	G	T	G	G	G	G	G	G	G	G	G	G
PKNH_01_v2	103497	T	T	T	T	T	T	T	T	T	T	T	T	T	T	T	T	T	T	T	T	T	T	T	T	C	T	T	T	C
PKNH_01_v2	103522	T	T	T	T	T	T	T	T	T	T	T	T	T	T	A	T	T	A	T	T	T	T	T	T	T	T	T	T	T
PKNH_01_v2	103530	A	A	A	A	A	G	A	A	A	G	A	G	A	G	G	A	A	G	A	G	A	G	A	A	A	A	A	A	A
PKNH_01_v2	103533	A	A	A	A	A	G	A	A	A	G	A	G	A	G	A	A	A	A	A	A	A	G	A	A	A	A	A	A	A
PKNH_01_v2	103569	G	G	G	G	G	G	G	A	G	G	G	G	G	G	G	A	G	G	G	G	G	G	G	G	G	G	G	G	G
PKNH_01_v2	103593	C	C	C	C	C	C	C	T	C	C	C	C	C	C	C	T	C	C	C	C	C	C	C	C	C	C	C	C	C
PKNH_01_v2	103607	C	C	C	C	C	A	C	C	C	C	C	A	C	C	C	C	C	C	C	C	C	C	C	C	C	C	C	C	C
PKNH_01_v2	103674	C	C	C	C	C	C	C	C	C	C	C	C	C	C	C	C	C	C	C	T	C	C	C	C	C	C	C	C	C
PKNH_01_v2	103686	G	G	G	G	G	G	G	G	G	G	G	G	G	G	G	G	G	G	G	G	G	G	G	G	G	G	A	G	G
PKNH_01_v2	103701	A	G	G	A	G	G	G	A	A	A	G	G	A	A	A	A	G	A	A	A	A	A	A	A	A	A	A	G	A
PKNH_01_v2	103788	C	C	C	C	T	C	T	C	C	C	C	C	C	C	C	C	C	C	C	C	C	C	C	C	C	C	C	C	C
PKNH_01_v2	103818	C	C	C	C	C	C	C	C	C	C	C	C	C	C	C	C	C	C	C	C	C	C	C	C	C	C	T	C	C
PKNH_01_v2	103833	G	G	G	G	G	G	G	G	G	C	G	G	G	C	G	G	G	G	G	G	G	C	G	G	G	C	C	G	G
PKNH_01_v2	103835	A	A	A	C	C	C	C	C	C	C	A	C	A	C	C	C	A	C	C	A	A	C	A	A	C	C	C	A	C
PKNH_01_v2	103840	T	T	T	T	T	T	T	T	T	C	T	T	T	C	T	T	T	T	T	T	T	C	T	T	T	T	T	T	T
PKNH_01_v2	103869	G	G	G	G	G	G	G	G	A	G	G	G	G	G	G	G	G	G	G	A	G	G	G	G	G	G	G	G	G
PKNH_01_v2	103887	A	A	A	A	A	A	A	A	A	A	A	A	A	A	A	A	A	A	T	A	A	A	A	A	A	A	A	A	A
PKNH_01_v2	103897	G	G	G	G	G	G	G	G	G	A	G	G	G	A	G	G	G	G	G	G	G	A	G	G	A	A	A	G	A
PKNH_01_v2	103934	G	A	A	G	A	G	A	A	G	A	A	G	A	A	G	A	A	G	G	A	A	A	A	A	A	A	A	A	A
PKNH_01_v2	103976	A	A	A	G	A	G	A	A	A	A	A	G	A	A	A	A	A	A	A	A	A	A	A	A	A	A	A	A	A
PKNH_01_v2	104038	A	A	A	A	A	G	A	A	A	A	A	A	A	A	A	A	A	A	A	A	A	A	A	A	A	A	A	A	A
PKNH_01_v2	104066	G	G	C	G	G	G	G	G	G	G	C	G	G	G	G	G	G	G	G	G	G	G	G	G	G	G	G	C	G
PKNH_01_v2	104121	T	C	C	C	T	C	T	C	T	T	C	C	C	T	C	C	C	C	C	T	C	C	C	C	T	C	C	C	T
PKNH_01_v2	104190	C	C	C	C	C	C	C	C	C	C	C	C	C	C	A	C	C	A	C	C	C	C	C	C	C	C	C	C	C
PKNH_01_v2	104234	T	T	T	T	T	T	T	T	T	T	T	T	T	T	T	T	T	T	T	T	T	T	T	T	T	T	T	T	T
PKNH_01_v2	104265	C	C	C	C	C	C	C	C	C	C	C	C	C	C	C	C	C	C	C	C	C	C	C	C	C	T	T	C	C
PKNH_01_v2	104307	T	T	T	T	T	T	T	T	T	T	T	T	T	T	T	T	T	T	T	T	T	T	T	N	T	G	G	T	T
PKNH_01_v2	104331	A	A	G	A	A	A	A	A	A	A	G	A	A	A	A	A	G	A	N	A	A	A	A	N	A	A	A	G	A
PKNH_01_v2	104334	C	C	T	C	C	C	C	C	C	C	T	C	C	C	C	C	T	C	C	C	C	C	C	N	C	C	C	T	C
PKNH_01_v2	104343	T	C	C	C	C	T	C	C	T	C	C	T	C	C	C	C	C	C	N	C	C	C	C	N	C	C	C	C	C
PKNH_01_v2	104358	G	G	G	G	G	G	G	G	G	G	G	G	G	G	A	G	G	A	N	G	G	G	G	N	G	G	G	G	G
PKNH_01_v2	104361	G	G	G	G	G	G	G	G	G	G	G	G	G	G	A	G	G	A	G	G	G	G	G	N	G	G	G	G	G
PKNH_01_v2	104380	T	T	T	T	G	T	G	T	T	T	T	T	T	T	T	T	T	T	T	T	T	T	T	N	T	T	T	T	T
PKNH_01_v2	104673	G	G	G	G	G	G	G	G	A	T	G	A	T	T	A	G	T	A	A	G	G	G	G	A	A	T	T	G	A
PKNH_01_v2	104677	A	A	A	A	A	A	A	A	A	A	A	A	A	A	A	A	A	A	A	A	A	A	A	A	A	A	A	A	A
PKNH_01_v2	104678	G	G	G	A	G	G	G	G	A	G	G	A	G	G	A	G	G	A	A	G	G	G	G	A	A	G	G	G	A
PKNH_01_v2	104730	C	C	C	C	C	C	C	C	C	C	C	C	C	C	C	C	C	C	C	C	C	C	C	C	T	C	C	C	T
PKNH_01_v2	104838	T	T	C	T	T	T	T	T	T	T	C	T	T	T	T	T	T	T	T	T	T	T	C	T	T	T	T	C	T
PKNH_01_v2	104889	G	G	A	G	G	G	G	G	G	G	A	G	G	G	G	G	G	G	G	A	G	G	A	G	A	G	G	A	A
PKNH_01_v2	104915	T	T	T	T	T	T	T	T	C	T	T	T	T	T	T	T	T	T	T	T	C	T	T	T	T	T	T	T	T
PKNH_01_v2	104995	C	C	C	C	C	C	C	C	C	C	C	C	C	C	C	C	C	C	C	C	A	C	C	C	C	C	C	C	C
PKNH_01_v2	105006	T	C	C	C	C	C	C	C	C	C	C	C	C	C	C	C	C	C	C	C	C	C	C	C	C	C	C	C	C
PKNH_01_v2	105007	G	G	G	G	G	G	G	G	G	G	G	G	G	G	G	G	G	G	G	G	G	G	G	G	C	G	G	G	C
PKNH_01_v2	105041	C	C	C	T	C	C	C	C	C	C	C	C	C	C	C	C	C	C	C	C	C	C	C	C	C	C	T	C	C
PKNH_01_v2	105045	A	A	A	G	G	G	G	G	A	A	A	G	G	A	G	G	G	G	A	G	A	G	G	G	G	G	G	A	G
PKNH_01_v2	105051	C	C	C	C	C	C	C	C	C	C	C	C	C	C	C	C	C	C	T	C	C	C	C	C	C	C	C	C	C
PKNH_01_v2	105113	G	G	G	G	G	G	G	G	G	G	G	G	G	G	T	G	G	T	G	G	G	G	G	G	G	G	G	G	G
PKNH_01_v2	105131	C	C	C	C	C	C	C	C	C	C	C	C	C	C	C	C	C	C	T	C	C	C	C	C	C	C	C	C	C
PKNH_01_v2	105135	T	T	T	T	T	T	T	T	T	C	T	T	T	C	T	T	T	T	T	T	T	T	T	T	T	T	T	T	T
PKNH_01_v2	105166	G	G	G	A	G	G	G	G	G	G	G	G	G	G	G	G	G	G	G	G	G	G	G	G	G	G	G	G	G
PKNH_01_v2	105173	T	C	C	T	C	C	C	C	C	C	C	C	C	C	C	C	C	C	C	C	C	C	C	C	T	C	C	C	T
PKNH_01_v2	105180	C	C	C	C	C	C	C	C	C	C	C	C	G	C	C	C	C	C	C	C	C	C	C	C	C	C	C	C	C
PKNH_01_v2	105186	G	G	G	G	G	G	G	G	G	G	G	G	G	G	G	G	G	G	C	G	G	G	G	G	T	G	G	G	T
PKNH_01_v2	105218	C	C	C	C	C	T	C	C	C	C	C	T	C	C	C	C	C	C	C	C	C	C	C	C	C	C	C	C	C
PKNH_01_v2	105261	C	C	T	C	C	C	C	C	C	C	T	C	C	C	C	C	C	C	C	C	C	C	C	C	C	C	C	T	C
PKNH_01_v2	105278	T	T	T	C	T	T	T	T	T	T	T	T	T	N	C	T	T	C	C	T	T	T	T	C	C	T	C	T	C
PKNH_01_v2	105570	T	C	T	T	T	T	T	C	T	T	T	T	T	T	T	C	C	T	C	C	T	C	T	C	T	N	T	T	T
PKNH_01_v2	105579	G	G	G	G	A	G	A	G	A	G	G	G	G	G	G	G	G	G	G	G	A	G	G	G	G	N	G	G	G
PKNH_01_v2	105609	A	A	G	A	A	A	A	G	A	A	G	A	A	A	A	G	G	A	A	A	A	G	G	A	G	G	G	G	G
PKNH_01_v2	105627	T	T	T	T	T	T	T	T	T	T	T	T	T	T	T	T	T	T	T	T	T	T	T	T	T	T	C	T	T
PKNH_01_v2	105637	T	T	T	T	T	T	T	A	T	T	T	T	T	T	T	A	A	T	T	T	T	A	T	T	T	A	T	T	T
PKNH_01_v2	105649	A	A	A	A	A	A	A	A	A	G	A	A	A	G	A	A	A	A	A	A	A	A	A	A	A	A	A	A	A
PKNH_01_v2	105655	T	T	T	A	T	T	T	T	T	T	T	T	T	T	T	T	T	T	T	T	T	T	T	T	T	T	T	T	T
PKNH_01_v2	105680	T	A	A	T	A	A	A	A	A	A	A	A	A	A	T	A	A	T	A	A	A	A	A	A	A	A	A	A	A
PKNH_01_v2	105729	G	G	G	G	G	G	G	G	G	G	G	G	G	G	G	G	G	G	G	G	G	G	G	G	G	G	G	G	G
PKNH_01_v2	105738	T	T	T	T	T	T	T	T	A	T	T	T	T	T	T	T	T	T	T	T	T	T	T	T	T	T	T	T	T
PKNH_01_v2	105827	C	C	T	C	C	C	C	C	C	C	T	C	C	C	C	C	C	C	C	C	C	C	C	C	C	C	C	T	C
PKNH_01_v2	105877	T	T	C	C	C	C	C	C	C	C	C	C	C	C	C	C	C	C	C	C	C	C	C	C	C	C	C	C	C
PKNH_01_v2	105902	C	C	C	C	C	C	C	C	C	C	N	C	C	C	C	C	C	C	C	T	C	C	C	C	C	C	C	C	C
PKNH_01_v2	105912	T	T	T	T	T	C	T	T	T	C	N	T	T	C	T	T	T	T	T	T	T	T	C	N	T	T	T	T	T
PKNH_01_v2	105917	C	C	T	T	T	T	T	T	T	T	N	T	T	T	T	T	T	T	T	T	T	T	T	N	T	T	T	T	T
PKNH_01_v2	106002	G	G	A	G	G	G	G	G	G	G	N	G	G	G	G	G	G	G	G	G	G	G	G	N	G	G	G	A	G
PKNH_01_v2	106028	G	G	G	G	A	A	A	A	A	A	G	A	A	A	A	A	A	A	A	G	A	A	G	N	A	N	A	G	A
PKNH_01_v2	106035	A	A	A	A	A	A	A	A	A	A	A	A	A	A	A	A	N	A	A	A	A	A	A	N	C	A	A	A	C
PKNH_01_v2	106061	C	C	T	C	C	C	C	C	C	C	T	C	C	C	C	C	C	C	C	C	C	C	C	C	C	C	C	T	C
PKNH_01_v2	106077	T	C	T	T	C	T	C	T	T	T	T	T	T	T	T	T	C	T	T	T	C	T	C	T	T	C	C	T	T
PKNH_01_v2	106116	G	A	A	A	A	G	A	G	A	A	A	A	G	A	A	G	A	A	G	A	G	G	A	G	A	A	A	A	A
PKNH_01_v2	106178	A	A	A	A	A	A	A	A	A	A	A	A	A	A	G	A	A	G	A	A	A	A	A	A	A	A	A	A	A
PKNH_01_v2	106185	G	G	G	T	G	G	G	G	G	G	G	G	G	G	G	G	G	G	G	T	G	G	G	G	G	G	G	G	G
PKNH_01_v2	106194	A	A	A	A	A	G	A	A	A	A	A	A	A	A	A	A	A	A	A	A	A	A	A	A	A	A	A	A	A
PKNH_01_v2	106207	G	G	G	G	G	G	G	G	G	G	G	C	G	G	G	G	G	G	G	G	G	G	G	G	C	G	G	G	C
PKNH_01_v2	106245	C	C	C	C	C	C	C	C	C	T	C	C	C	T	C	C	C	C	C	C	T	C	C	C	C	C	C	C	C
PKNH_01_v2	106329	G	G	G	G	G	A	G	G	A	G	G	G	G	G	G	G	G	G	A	G	A	G	A	A	G	G	A	G	G
PKNH_01_v2	106332	G	G	G	G	G	A	G	G	A	G	G	G	G	G	G	G	G	G	A	G	A	G	A	A	G	G	A	G	G
PKNH_01_v2	106348	C	G	C	C	C	C	C	C	C	C	C	C	C	C	C	C	C	C	C	C	C	C	C	C	C	C	C	C	C
PKNH_01_v2	106369	C	C	C	C	C	C	C	C	C	C	C	C	N	C	C	C	C	C	C	C	C	C	N	C	C	C	C	C	C
PKNH_01_v2	106472	C	C	C	C	C	C	C	C	C	C	C	C	N	C	C	C	C	C	C	N	C	C	T	C	C	C	C	C	C
PKNH_01_v2	106514	C	C	C	A	C	C	C	C	A	C	C	C	N	C	C	C	C	C	A	N	C	C	A	C	C	C	C	C	C
PKNH_01_v2	106534	C	T	C	C	C	C	C	C	C	C	C	C	C	C	C	C	C	C	C	C	C	C	C	C	C	C	C	C	C
PKNH_01_v2	106563	T	T	T	T	T	T	T	T	C	T	T	T	C	T	T	T	T	T	T	T	T	T	T	T	T	T	T	T	T
PKNH_01_v2	106588	A	A	A	A	A	A	A	T	T	A	A	A	T	A	A	T	A	A	A	A	A	T	A	A	A	T	A	A	A
PKNH_01_v2	106597	G	G	G	G	G	G	G	G	G	G	G	A	G	G	G	G	G	G	G	G	G	G	G	G	G	G	G	G	G
PKNH_01_v2	106604	C	C	T	C	C	C	C	C	C	C	T	C	C	C	C	C	C	C	C	C	C	C	C	T	C	C	C	T	C
PKNH_01_v2	106605	G	G	G	G	G	G	G	G	A	G	G	G	A	G	G	G	G	G	G	G	G	G	G	G	G	A	G	G	G
PKNH_01_v2	106617	T	T	T	T	T	T	T	T	T	T	T	G	T	T	T	T	T	T	T	T	T	T	G	T	T	T	T	T	T
PKNH_01_v2	106679	C	C	C	C	C	C	C	C	C	C	C	C	C	C	C	C	C	C	C	C	C	C	C	C	T	C	C	C	T
PKNH_01_v2	106680	T	T	T	T	T	T	T	T	T	T	T	T	T	T	C	T	T	C	T	T	T	T	T	T	T	C	T	T	T
PKNH_01_v2	106702	C	C	C	C	T	C	T	C	C	C	C	C	C	C	C	C	C	C	C	C	T	C	C	C	C	C	C	C	C
PKNH_01_v2	106715	A	A	A	A	A	T	A	A	A	T	A	A	A	T	A	A	A	A	A	A	A	A	A	A	A	A	A	A	A
PKNH_01_v2	106727	T	A	A	A	A	A	A	A	A	A	A	A	A	A	A	A	A	A	A	A	A	A	T	A	A	A	A	A	A
PKNH_01_v2	106783	A	C	A	A	A	A	A	A	A	A	A	A	A	A	A	A	A	A	A	A	A	A	A	A	A	A	A	A	A
PKNH_01_v2	106793	T	T	T	T	T	T	T	C	T	T	T	T	T	T	T	C	C	T	T	T	T	C	C	T	C	T	T	T	C
PKNH_01_v2	106926	C	C	C	T	C	C	C	C	C	C	C	C	C	C	C	C	C	C	C	T	C	C	T	C	C	C	C	C	C
PKNH_01_v2	106974	G	A	G	G	G	G	G	G	G	G	G	G	G	G	A	G	G	A	G	G	G	G	G	G	G	G	G	G	G
PKNH_01_v2	106977	G	A	G	G	G	G	G	G	G	G	G	G	G	G	A	G	G	A	G	G	G	G	G	G	G	G	G	G	G
PKNH_01_v2	106989	C	C	C	C	C	C	C	C	C	C	C	C	C	C	C	C	A	C	A	C	C	C	C	C	C	C	C	C	C
PKNH_01_v2	106997	T	T	T	T	T	T	T	T	T	T	T	T	T	T	C	T	T	C	T	T	T	T	T	T	T	T	T	T	T
PKNH_01_v2	106998	C	C	C	C	C	C	C	C	C	C	C	C	C	C	T	C	C	T	C	C	C	C	C	C	C	C	C	C	C
PKNH_01_v2	107040	G	G	G	G	G	G	G	A	G	G	G	G	G	G	A	A	A	A	A	G	G	A	G	G	A	G	A	G	A
PKNH_01_v2	107091	A	A	A	A	A	A	A	A	A	A	A	A	A	A	A	A	G	A	G	A	A	A	A	G	A	A	A	A	A
PKNH_01_v2	107099	G	G	G	G	G	G	G	A	G	G	G	G	G	G	G	A	G	G	G	G	G	A	G	G	G	G	G	G	G
PKNH_01_v2	107193	C	C	C	C	C	C	C	C	G	C	C	G	C	C	C	C	C	C	C	C	C	C	G	G	C	C	C	C	C
PKNH_01_v2	107214	G	G	G	G	G	G	G	G	G	G	G	G	G	G	G	G	A	G	A	G	G	G	G	G	G	G	G	G	G
PKNH_01_v2	107268	C	C	C	C	C	T	C	T	C	T	C	C	C	T	T	T	N	T	C	C	C	T	T	C	C	T	C	C	C
PKNH_01_v2	107273	C	C	C	C	C	C	C	C	C	C	C	C	C	C	C	C	N	C	C	C	C	C	C	C	C	C	C	C	C
PKNH_01_v2	107298	G	G	G	G	G	A	G	A	G	A	G	A	G	A	A	A	N	A	G	G	G	A	A	G	G	A	G	G	G
PKNH_01_v2	107309	G	G	G	G	G	G	G	G	G	G	G	G	G	G	G	G	N	G	G	G	G	G	G	A	G	G	G	G	G
PKNH_01_v2	107355	G	G	A	G	G	A	G	G	G	A	A	A	A	A	G	G	A	G	A	G	G	G	A	G	G	G	G	A	G
PKNH_01_v2	107389	G	G	G	G	G	G	G	G	G	G	G	G	G	G	G	G	G	G	G	G	G	G	G	G	G	G	G	G	G
PKNH_01_v2	107456	T	C	C	C	C	C	C	C	C	C	C	C	C	C	C	C	C	C	C	C	C	C	C	C	C	C	C	C	C
PKNH_01_v2	107544	G	G	G	G	G	G	G	G	G	G	G	G	G	G	G	G	G	G	G	G	G	G	G	A	G	G	G	G	G
PKNH_01_v2	107568	C	C	C	C	C	C	C	C	C	C	C	C	C	C	C	C	C	C	C	C	C	C	C	C	C	C	C	C	C
PKNH_01_v2	107629	G	G	G	G	G	G	G	G	G	G	G	G	G	G	G	G	G	G	G	G	G	G	G	G	G	A	G	G	G
PKNH_01_v2	107646	G	G	G	G	G	G	G	G	G	G	G	G	G	G	G	G	G	G	G	G	G	G	G	G	C	G	G	G	C
PKNH_01_v2	107675	G	A	G	G	G	G	G	G	G	G	G	A	G	G	G	G	G	G	G	G	G	G	G	G	G	A	G	G	G
PKNH_01_v2	107711	T	C	C	C	C	C	C	C	C	C	C	C	C	C	C	C	C	C	C	C	C	C	C	C	C	C	C	C	C
PKNH_01_v2	107729	A	A	A	A	A	A	A	A	A	A	A	A	A	A	A	A	N	A	A	A	A	A	A	A	A	A	A	A	A
PKNH_01_v2	107730	C	C	C	C	C	C	C	C	C	C	C	C	C	C	C	C	N	C	C	C	C	C	C	C	C	C	C	C	C
PKNH_01_v2	107746	T	T	T	T	T	T	T	T	T	T	T	T	T	T	T	T	N	T	T	T	T	T	T	N	T	T	T	T	T
PKNH_01_v2	107813	G	G	G	G	G	G	G	G	A	G	G	G	G	G	G	G	N	G	A	G	A	G	G	G	G	N	G	G	G
PKNH_01_v2	107818	T	T	T	T	T	T	T	T	T	T	T	T	T	T	T	T	N	T	C	T	C	T	T	T	T	T	T	T	T
PKNH_01_v2	107903	A	A	A	T	T	A	T	A	A	T	A	A	A	T	A	A	A	A	A	T	A	A	T	A	T	N	T	A	T
PKNH_01_v2	107905	T	T	T	C	C	T	C	T	T	C	T	T	T	N	T	T	T	T	T	C	T	T	C	T	C	N	C	T	C
PKNH_01_v2	108879	T	A	T	T	T	T	T	T	T	T	T	A	T	T	T	T	T	T	T	T	T	T	T	T	T	T	T	T	T
PKNH_01_v2	108896	A	A	A	A	A	A	A	A	A	A	A	A	A	A	G	A	A	G	A	A	A	A	A	A	A	A	A	A	A
PKNH_01_v2	108906	C	C	C	C	C	C	C	C	T	C	C	C	C	C	C	C	C	C	C	C	C	C	C	C	C	C	C	C	C
PKNH_01_v2	108912	G	G	G	G	G	A	G	G	G	G	G	G	A	G	G	G	G	G	G	G	G	G	G	G	G	G	G	G	G
PKNH_01_v2	108915	G	G	A	G	G	G	G	G	G	G	A	G	G	G	G	G	G	G	G	G	G	G	G	G	G	G	G	A	G
PKNH_01_v2	108947	A	G	G	G	G	A	G	G	G	G	G	G	A	G	G	G	G	G	G	G	G	G	G	G	G	G	G	G	G
PKNH_01_v2	108952	T	C	T	T	T	T	T	T	T	T	T	T	T	T	T	T	T	T	T	T	T	T	T	T	T	T	T	T	T
PKNH_01_v2	109004	C	C	C	C	G	C	G	C	C	C	C	C	C	C	C	C	C	C	C	C	C	C	C	C	C	C	C	C	C
PKNH_01_v2	109058	G	G	G	G	G	G	G	G	G	T	G	G	G	G	G	G	G	G	G	G	G	G	G	G	G	G	G	G	G
PKNH_01_v2	109072	C	C	C	C	T	C	T	C	C	C	C	C	C	T	T	C	C	T	C	T	C	C	T	T	C	T	C	C	C
PKNH_01_v2	109088	A	A	A	A	A	G	A	A	A	A	A	A	A	A	A	A	A	A	A	A	A	A	A	A	A	A	A	A	A
PKNH_01_v2	109119	G	G	A	G	G	G	G	G	G	G	A	G	G	G	G	G	G	G	G	G	G	G	G	G	G	G	G	A	G
PKNH_01_v2	109123	C	C	C	C	C	C	C	C	C	C	C	T	C	C	C	C	C	C	C	C	C	C	C	C	C	C	C	C	C
PKNH_01_v2	109126	T	T	T	T	T	T	T	T	T	T	T	T	T	T	T	T	T	T	T	T	T	T	T	T	T	C	T	T	T
PKNH_01_v2	109131	G	G	G	G	G	G	G	G	C	G	G	G	C	G	G	G	G	G	G	G	G	G	G	G	G	G	G	G	G
PKNH_01_v2	109136	A	A	A	A	A	A	A	A	A	A	A	A	A	A	A	A	A	A	A	A	A	A	A	G	A	A	A	A	A
PKNH_01_v2	109160	C	C	C	T	C	T	C	C	C	T	C	C	C	C	C	C	T	C	C	C	C	C	C	C	T	C	C	C	T
PKNH_01_v2	109164	C	C	C	T	C	T	C	C	T	T	C	C	T	C	C	C	T	C	C	C	T	C	C	C	T	C	C	C	T
PKNH_01_v2	109170	C	C	C	C	C	C	C	C	C	C	C	C	T	C	C	C	C	C	C	C	C	C	C	C	C	C	C	C	C
PKNH_01_v2	109216	T	A	A	A	A	A	A	A	A	A	A	A	A	A	A	A	A	A	A	A	A	A	A	A	A	A	A	A	A
PKNH_01_v2	109218	G	G	G	A	G	G	G	G	G	G	G	C	G	G	G	G	G	G	G	G	G	G	C	G	G	G	G	G	G
PKNH_01_v2	109221	G	G	G	G	G	G	G	G	A	G	G	A	G	G	A	G	G	A	A	G	G	G	A	G	G	G	G	G	G
PKNH_01_v2	109233	A	A	A	A	A	A	A	A	A	G	A	A	A	A	A	A	A	A	A	A	A	A	A	A	A	A	A	A	A
PKNH_01_v2	109235	C	C	C	C	C	C	C	C	C	C	C	C	C	C	C	C	C	C	C	C	C	C	C	C	C	C	T	C	C
PKNH_01_v2	109240	T	T	T	T	T	T	T	T	T	T	T	T	T	T	G	T	T	G	T	T	T	T	T	T	T	T	T	T	T
PKNH_01_v2	109248	C	C	C	C	C	C	C	C	C	C	C	C	C	C	C	C	C	C	A	C	C	C	C	C	C	C	C	C	C
PKNH_01_v2	109272	C	C	C	C	C	C	C	C	C	C	C	C	C	C	C	C	C	C	C	C	C	C	C	C	C	C	C	C	C
PKNH_01_v2	109287	G	G	G	G	G	G	G	G	G	G	G	G	G	G	G	G	G	G	G	G	G	G	G	G	G	G	G	G	G
PKNH_01_v2	109344	A	A	A	G	A	A	A	A	A	A	A	A	A	A	A	A	A	A	A	A	A	A	A	A	G	A	A	A	G
PKNH_01_v2	109386	G	G	G	G	G	G	G	G	G	G	G	G	G	G	A	G	G	A	G	G	G	G	G	G	G	G	G	G	G
PKNH_01_v2	109426	A	A	A	A	A	A	A	A	A	T	A	A	A	A	A	A	A	A	A	A	A	A	A	A	A	A	T	A	A
PKNH_01_v2	109427	A	T	T	T	T	T	T	T	A	T	T	T	T	T	T	T	T	T	T	T	T	T	T	T	T	T	T	T	T
PKNH_01_v2	109452	C	C	G	C	C	C	C	C	C	C	G	C	C	C	C	C	C	C	C	C	C	C	C	C	C	C	C	G	C
PKNH_01_v2	109462	G	G	G	G	G	G	G	G	G	G	G	G	G	G	G	G	G	G	G	G	G	G	G	G	G	G	A	G	G
PKNH_01_v2	109470	C	C	C	C	C	C	C	C	C	C	C	C	C	T	C	C	C	C	C	C	C	C	C	C	C	C	C	C	C
PKNH_01_v2	109484	T	T	T	T	T	T	T	T	T	C	T	T	T	T	T	T	T	T	T	T	T	T	T	T	T	T	C	T	T
PKNH_01_v2	109496	A	G	G	G	G	G	G	G	G	G	G	G	G	G	G	G	G	G	G	G	G	G	G	G	G	G	G	G	G
PKNH_01_v2	109524	T	T	T	T	T	C	T	T	T	C	T	T	T	T	T	T	C	T	T	T	T	T	T	T	T	C	C	T	T
PKNH_01_v2	109555	T	C	T	T	T	T	T	T	T	T	T	T	T	T	T	T	T	T	T	T	T	T	T	T	T	T	T	T	T
PKNH_01_v2	109579	A	A	A	A	A	A	A	A	A	A	A	A	A	A	A	A	A	A	G	A	A	A	A	A	A	A	A	A	A
PKNH_01_v2	109581	A	A	C	A	C	C	C	A	A	A	C	A	A	A	A	A	C	A	A	C	A	A	A	A	C	C	A	C	C
PKNH_01_v2	109602	C	C	C	T	C	C	C	C	C	C	C	C	C	C	C	C	C	C	C	C	C	C	C	C	C	C	C	C	C
PKNH_01_v2	109612	T	T	T	T	T	T	T	T	C	T	T	T	T	T	T	T	T	T	T	T	T	T	T	T	T	T	T	T	T
PKNH_01_v2	109614	C	C	C	C	C	C	C	C	T	C	C	C	C	C	C	C	C	C	C	C	C	C	C	C	C	C	C	C	C
PKNH_01_v2	109619	C	C	C	C	C	C	C	A	C	C	C	C	C	C	C	A	C	C	C	C	A	A	C	A	C	C	C	C	C
PKNH_01_v2	109631	C	C	C	C	C	C	C	C	C	C	C	C	C	C	C	C	C	C	C	C	C	C	C	C	C	T	C	C	C
PKNH_01_v2	109633	C	C	C	C	C	C	C	C	C	C	C	C	C	C	C	C	C	C	T	C	C	C	C	C	C	C	C	C	C
PKNH_01_v2	109651	G	G	G	G	G	G	G	G	G	G	G	G	A	G	A	G	G	A	G	G	G	G	G	G	G	G	G	G	G
PKNH_01_v2	109682	T	T	T	T	T	T	T	T	T	T	T	T	T	T	A	T	T	A	T	T	T	T	T	T	T	T	T	T	T
PKNH_01_v2	109774	T	T	T	T	T	T	T	T	T	T	T	T	T	C	T	T	T	T	T	T	T	T	T	T	T	T	T	T	T
PKNH_01_v2	109800	A	A	A	C	A	A	A	A	A	A	A	A	A	A	A	A	A	A	A	A	A	A	A	A	A	A	A	A	A
PKNH_01_v2	109821	A	A	A	A	A	A	A	G	G	A	A	A	A	A	A	G	A	A	A	A	A	G	A	A	A	A	A	A	A
PKNH_01_v2	109854	G	G	G	G	G	G	G	G	G	G	G	G	G	G	G	G	G	G	A	G	G	G	G	G	G	G	G	G	G
PKNH_01_v2	109867	C	C	C	C	C	C	C	C	N	C	C	C	C	C	C	C	C	C	C	C	C	C	C	C	C	N	C	C	C
PKNH_01_v2	110410	T	C	C	C	C	C	C	C	C	C	C	C	C	C	C	C	C	C	C	C	C	C	C	N	C	C	C	C	C
PKNH_01_v2	110445	T	T	G	G	G	G	G	G	G	T	G	G	G	T	G	G	T	G	G	T	G	G	G	N	G	T	G	G	G
PKNH_01_v2	110490	A	A	A	T	A	A	A	A	A	A	A	A	A	A	A	A	A	A	A	A	T	A	A	N	A	A	A	A	A
PKNH_01_v2	110498	C	C	C	C	C	C	C	C	C	C	C	C	C	C	C	C	C	C	G	C	C	C	C	N	C	C	C	C	C
PKNH_01_v2	110499	G	G	G	G	G	G	G	G	G	G	G	A	G	G	G	G	G	G	A	G	G	G	G	N	G	G	G	G	G
PKNH_01_v2	110552	C	C	C	C	C	C	C	C	C	C	C	C	C	C	C	C	C	C	C	C	C	C	C	N	C	T	C	C	C
PKNH_01_v2	110582	G	G	G	G	G	G	G	G	G	G	G	G	G	G	G	G	A	G	G	G	G	G	G	N	G	G	G	G	G
PKNH_01_v2	111116	C	T	C	C	C	C	C	C	C	C	C	C	C	C	C	C	C	C	C	C	C	C	C	T	C	N	C	C	C
PKNH_01_v2	111118	C	C	C	T	C	C	C	C	C	C	C	C	C	C	C	C	T	C	C	C	T	C	C	C	C	N	C	C	C
PKNH_01_v2	111120	C	C	C	C	C	C	C	C	C	C	C	C	C	C	C	C	C	C	C	C	C	C	A	C	C	N	C	C	C
PKNH_01_v2	111122	T	T	T	T	T	T	T	T	T	T	T	T	T	T	T	T	T	T	T	T	T	T	T	T	T	N	T	T	T
PKNH_01_v2	111135	A	A	G	A	G	A	G	A	A	A	G	A	G	A	G	A	A	G	A	N	A	A	A	A	A	N	A	G	A
PKNH_01_v2	111180	A	A	G	G	G	A	G	A	A	A	G	A	G	A	G	A	N	G	A	N	G	A	A	G	A	G	A	G	A
PKNH_01_v2	111183	A	A	A	G	A	A	A	A	A	A	A	A	A	A	A	A	N	A	A	N	G	A	A	A	A	A	A	A	A
PKNH_01_v2	111264	G	G	G	G	G	G	G	G	G	G	G	G	G	G	G	G	G	G	G	A	G	G	G	G	G	G	G	G	G
PKNH_01_v2	111273	G	A	G	G	G	G	G	A	A	G	G	G	G	G	G	A	G	G	A	G	G	A	A	G	A	A	G	G	A
PKNH_01_v2	111275	T	T	T	T	T	C	T	T	T	T	T	T	T	T	T	T	T	T	T	C	T	T	T	C	T	T	C	T	T
PKNH_01_v2	111281	C	C	C	T	C	C	C	C	C	C	C	C	C	C	C	C	T	C	C	C	C	C	C	C	C	C	C	C	C
PKNH_01_v2	111322	T	T	T	T	T	T	T	T	T	T	T	A	T	T	T	T	T	T	T	T	T	T	T	T	T	T	T	T	T
PKNH_01_v2	111338	C	T	C	C	C	C	C	C	C	C	C	C	C	C	C	C	C	C	C	C	C	C	C	C	C	C	C	C	C
PKNH_01_v2	111339	A	G	G	G	G	G	G	G	G	G	G	G	G	G	G	G	G	G	G	G	G	G	G	G	G	A	G	G	G
PKNH_01_v2	111380	C	C	C	C	C	C	C	C	C	C	C	C	C	C	C	C	C	C	C	C	C	C	C	C	C	A	C	C	C
PKNH_01_v2	111423	G	G	T	T	G	G	G	G	G	T	T	G	G	T	G	G	T	G	G	G	G	G	G	G	T	G	G	T	T
PKNH_01_v2	111483	T	C	C	C	T	C	T	C	C	C	C	C	T	C	T	C	C	T	T	C	C	C	T	C	C	C	C	C	C
PKNH_01_v2	111507	A	A	A	A	A	A	A	A	A	A	A	A	A	A	A	A	A	A	A	A	A	A	A	A	A	A	G	A	A
PKNH_01_v2	111531	A	A	A	A	A	A	A	A	A	A	A	A	A	A	A	A	A	A	A	A	A	A	A	G	A	A	A	A	A
PKNH_01_v2	111590	G	G	G	G	G	G	G	A	A	G	G	G	G	G	G	A	G	G	G	G	G	A	G	G	G	G	G	G	G
PKNH_01_v2	111591	T	T	T	T	T	T	T	T	T	T	T	T	C	T	T	T	T	T	T	T	T	T	T	T	T	T	T	T	T
PKNH_01_v2	111621	G	G	G	G	G	G	G	G	G	G	G	A	G	G	G	G	G	G	G	G	G	G	G	G	G	G	G	G	G
PKNH_01_v2	111672	C	C	C	T	C	C	C	C	C	C	C	C	C	C	C	C	C	C	C	C	C	C	C	C	C	C	C	C	C
PKNH_01_v2	111684	G	G	G	G	A	G	A	G	G	G	G	G	G	G	G	G	G	G	G	G	G	G	G	G	G	G	G	G	G
PKNH_01_v2	111692	A	A	A	A	A	A	A	A	A	A	A	A	A	A	A	A	A	A	A	A	A	A	A	A	A	A	A	A	A
PKNH_01_v2	111717	C	T	C	C	C	C	C	C	C	C	C	C	C	C	C	C	C	C	C	C	C	C	C	C	C	C	C	C	C
PKNH_01_v2	111729	C	C	C	C	C	C	C	C	C	C	C	C	C	C	C	C	C	C	C	C	C	C	C	C	C	C	C	C	C
PKNH_01_v2	111736	G	G	T	G	G	G	G	G	G	G	T	G	T	G	T	G	G	T	T	T	G	G	G	G	G	T	T	T	G
PKNH_01_v2	111738	A	A	G	A	A	A	A	A	A	A	G	A	G	A	G	A	A	G	G	G	A	A	A	A	A	G	G	G	A
PKNH_01_v2	111742	T	T	T	T	T	T	T	T	T	T	T	T	T	T	T	T	T	T	T	T	T	T	C	T	T	T	T	T	T
PKNH_01_v2	111777	C	C	C	C	C	C	C	T	T	C	C	C	C	C	C	T	C	C	C	C	C	T	C	C	C	C	C	C	C
PKNH_01_v2	111785	A	T	A	A	A	A	A	A	A	A	A	A	A	A	A	A	A	A	A	A	A	A	A	T	A	A	A	A	A
PKNH_01_v2	111790	A	T	A	A	A	A	A	A	A	A	A	A	A	A	A	A	A	A	A	A	A	A	A	T	A	A	A	A	A
PKNH_01_v2	111807	A	G	A	A	A	A	A	G	G	A	A	A	A	A	A	G	A	A	A	A	G	G	A	G	G	G	A	A	G
PKNH_01_v2	111815	G	G	A	G	G	G	G	G	G	G	A	G	G	G	G	G	G	G	G	G	G	G	G	G	G	G	G	A	G
PKNH_01_v2	111827	A	A	A	A	A	A	A	A	A	A	A	A	A	A	A	A	A	A	A	A	A	A	A	A	A	A	A	A	A
PKNH_01_v2	111839	A	A	A	A	A	A	A	A	A	A	A	A	C	A	A	A	A	A	A	A	A	A	A	A	A	A	A	A	A
PKNH_01_v2	111939	C	G	C	C	C	C	C	C	C	C	C	C	C	C	C	C	C	C	C	C	C	C	C	C	C	C	C	C	C
PKNH_01_v2	111941	C	C	C	C	C	C	C	C	C	C	C	C	C	C	C	C	T	C	C	C	C	C	C	C	C	C	C	C	C
PKNH_01_v2	111954	C	A	C	A	A	A	A	A	A	C	C	A	C	C	A	A	C	A	C	C	A	A	A	C	A	A	A	C	A
PKNH_01_v2	111974	T	T	T	T	T	T	T	T	T	T	T	T	T	T	T	T	T	T	T	T	T	T	T	T	T	T	T	T	T
PKNH_01_v2	111976	C	C	C	C	C	C	C	G	G	C	C	C	C	C	G	G	C	G	G	G	G	G	G	G	G	G	G	C	G
PKNH_01_v2	111979	A	A	A	A	A	A	A	A	A	A	A	A	A	A	A	A	A	A	A	T	A	A	A	A	A	A	A	A	A
PKNH_01_v2	111988	G	G	G	G	G	G	G	G	G	G	G	G	G	G	G	G	G	G	G	G	G	G	G	G	G	G	G	G	G
PKNH_01_v2	111996	G	G	G	G	G	G	G	G	G	G	G	G	G	G	G	G	G	G	G	G	G	G	G	G	G	G	A	G	G
PKNH_01_v2	112041	G	G	G	G	G	A	G	G	G	G	G	G	G	G	G	G	G	G	G	G	G	G	G	G	A	G	G	G	A
PKNH_01_v2	112098	G	G	G	G	G	G	G	C	C	G	G	G	G	G	G	C	G	G	G	G	G	C	G	G	G	G	G	G	G
PKNH_01_v2	112099	G	G	G	G	G	G	G	G	G	G	G	G	G	G	G	G	G	G	G	G	G	G	G	G	G	G	G	G	G
PKNH_01_v2	112100	T	T	T	T	T	T	T	T	T	T	T	T	T	T	T	T	T	T	T	T	T	T	C	T	T	T	T	T	T
PKNH_01_v2	112169	T	T	T	T	T	T	T	T	T	T	T	T	T	T	T	T	T	T	C	T	T	T	T	T	T	N	T	T	T
PKNH_01_v2	112183	T	C	C	C	C	T	C	C	C	C	C	C	C	C	C	C	C	C	C	C	C	C	C	C	C	N	T	C	C
PKNH_01_v2	112201	A	C	C	C	C	C	C	C	C	C	C	C	C	C	C	C	C	C	N	C	C	C	C	C	C	N	A	C	C
PKNH_01_v2	112203	C	A	A	A	A	A	A	A	A	A	A	A	A	A	A	A	A	A	N	A	A	A	A	A	A	N	C	A	A
PKNH_01_v2	112243	C	C	C	C	C	C	C	C	C	C	C	C	C	C	C	C	C	C	C	C	C	C	C	C	C	N	C	C	C
PKNH_01_v2	112265	C	C	C	C	C	C	C	C	C	C	C	C	C	C	G	C	C	G	C	C	C	C	C	C	C	N	G	C	C
PKNH_01_v2	112268	C	C	T	C	C	C	C	C	C	C	T	C	C	C	C	C	C	C	C	C	C	C	C	C	C	N	C	T	C
PKNH_01_v2	112274	C	T	C	C	C	C	C	C	C	C	C	C	C	C	C	C	C	C	N	C	C	C	C	C	C	N	C	C	C
PKNH_01_v2	112278	T	C	T	T	T	T	T	T	T	T	T	T	T	T	T	T	T	T	T	T	T	T	T	T	T	N	T	T	T
PKNH_01_v2	112284	T	T	T	T	T	T	T	T	T	T	T	T	T	T	T	T	T	T	T	T	T	T	T	T	T	N	T	T	T
PKNH_01_v2	112293	C	C	C	C	C	C	C	C	C	C	C	C	C	C	C	C	C	C	C	C	C	C	C	T	C	N	C	C	C
PKNH_01_v2	112332	G	G	G	G	G	G	G	G	G	G	G	G	G	G	G	G	G	G	G	G	G	G	G	G	G	A	G	G	G
PKNH_01_v2	112377	G	G	G	G	G	G	G	G	G	G	G	G	G	G	G	G	G	G	A	G	G	G	G	N	G	G	G	G	G
PKNH_01_v2	112386	G	G	G	G	G	G	G	G	G	G	G	G	G	G	A	G	G	A	A	G	A	G	G	N	A	G	G	G	A
PKNH_01_v2	112406	T	T	T	T	T	T	T	T	T	T	T	T	T	T	T	T	T	T	T	T	T	T	T	N	C	T	T	T	C
PKNH_01_v2	112422	G	G	G	G	G	G	G	G	G	G	G	G	G	G	G	G	G	G	G	G	G	G	G	N	G	T	G	G	G
PKNH_01_v2	112432	C	C	C	C	C	C	C	T	T	C	C	C	C	C	C	T	C	C	C	C	C	T	C	N	C	T	C	C	C
PKNH_01_v2	112450	C	C	C	C	C	C	C	C	C	C	C	C	C	C	C	C	C	C	C	C	C	C	A	N	C	C	C	C	C
PKNH_01_v2	112482	A	A	C	C	C	A	C	A	A	A	C	A	C	A	A	A	C	A	A	A	A	A	A	N	A	A	A	C	A
PKNH_01_v2	112506	G	G	G	G	G	A	G	A	A	G	G	G	G	G	G	A	G	G	A	G	G	A	G	N	G	G	A	G	G
PKNH_01_v2	112530	T	T	A	T	A	A	A	A	A	A	A	A	A	A	A	A	A	A	A	A	A	A	A	N	N	A	A	A	A
PKNH_01_v2	112535	G	T	G	G	G	G	G	G	G	G	G	G	G	G	G	G	G	G	G	G	G	G	G	N	N	G	G	G	G
PKNH_01_v2	112539	C	C	C	C	C	C	C	C	C	C	C	C	C	C	C	C	C	C	C	C	C	C	C	N	N	C	C	C	G
PKNH_01_v2	112551	G	G	A	G	G	G	G	G	G	G	A	G	G	G	G	G	G	G	G	G	G	G	G	N	N	G	G	A	G
PKNH_01_v2	112567	G	G	G	G	G	T	G	T	T	T	G	T	G	T	T	T	G	T	G	G	G	T	G	T	T	G	T	G	T
PKNH_01_v2	112583	C	C	C	C	C	C	C	C	C	C	C	C	C	C	C	C	C	C	C	C	C	C	C	C	C	C	C	A	C
PKNH_01_v2	112588	A	A	A	G	A	A	A	A	A	A	A	A	A	A	A	A	A	A	A	A	A	A	A	A	N	A	A	A	A
PKNH_01_v2	112607	T	T	T	T	T	T	T	T	T	T	T	C	T	T	T	T	T	T	T	T	T	T	T	T	N	T	T	T	T
PKNH_01_v2	112623	G	G	G	G	G	G	G	G	G	G	G	G	G	G	G	G	A	G	G	G	G	G	G	G	G	G	G	G	G
PKNH_01_v2	112626	C	C	T	C	C	T	C	T	T	T	T	C	C	T	T	T	C	T	C	T	T	T	T	T	T	C	T	T	T
PKNH_01_v2	112635	C	C	C	T	T	T	T	T	T	T	C	C	T	T	T	T	C	T	T	T	T	T	C	T	T	T	T	C	T
PKNH_01_v2	112701	G	G	G	G	G	G	G	G	G	G	G	G	A	G	G	G	G	G	G	G	G	G	G	G	G	G	G	G	G
PKNH_01_v2	112731	G	G	G	G	G	G	G	G	G	G	G	G	G	G	G	G	G	G	G	G	G	G	T	G	G	G	G	G	G
PKNH_01_v2	112794	T	T	T	T	T	T	T	T	T	T	T	T	T	T	T	T	C	T	T	T	C	T	T	T	T	T	T	T	T
PKNH_01_v2	112859	G	G	A	A	G	G	G	A	A	A	A	G	G	A	A	A	G	A	G	A	G	A	A	A	G	G	A	A	G
PKNH_01_v2	112860	C	C	T	T	T	T	T	T	T	T	T	T	T	T	T	T	T	T	T	T	T	T	T	T	C	T	T	T	C
PKNH_01_v2	112861	G	G	A	G	G	G	G	G	G	G	A	G	G	G	G	G	G	G	G	G	G	G	A	G	G	G	G	A	G
PKNH_01_v2	112873	G	G	A	G	G	G	G	G	G	G	A	G	G	G	G	G	G	G	G	G	G	G	G	G	G	G	G	A	G
PKNH_01_v2	112893	C	C	C	C	C	C	C	C	C	C	C	C	C	C	C	C	G	C	C	C	C	C	C	C	C	C	C	C	C
PKNH_01_v2	112911	G	G	G	A	G	G	G	G	G	G	G	G	G	G	G	G	G	G	A	G	G	G	G	G	G	G	G	G	G
PKNH_01_v2	112914	G	G	G	G	G	G	G	G	G	G	G	G	G	G	G	G	G	G	G	G	G	G	G	G	G	G	G	G	G
PKNH_01_v2	112941	G	C	G	G	C	G	C	G	G	G	G	G	G	G	G	G	G	G	N	G	G	G	G	N	G	G	G	G	G
PKNH_01_v2	112944	G	G	G	G	G	G	G	G	G	G	G	G	G	G	A	G	G	A	N	G	G	G	G	N	G	G	G	G	G
PKNH_01_v2	113089	C	C	C	C	C	C	C	C	C	C	C	C	N	C	C	C	C	C	C	C	C	C	C	C	N	C	T	C	C
PKNH_01_v2	113115	C	C	C	C	C	C	C	C	C	C	C	C	C	C	C	C	T	C	C	C	C	C	C	C	T	C	C	C	T
PKNH_01_v2	113180	A	A	A	A	A	A	A	A	A	G	A	A	A	G	A	A	A	A	A	A	A	A	A	A	A	G	G	A	A
PKNH_01_v2	113220	A	A	C	A	C	C	C	A	A	C	C	A	C	A	A	A	C	A	C	A	C	A	C	A	A	C	C	C	A
PKNH_01_v2	113253	T	C	T	T	T	T	T	T	T	T	T	T	T	T	T	T	T	T	T	T	T	T	T	C	T	T	T	T	T
PKNH_01_v2	113256	G	A	G	G	G	G	G	G	G	G	G	G	G	G	G	G	G	G	G	G	G	G	G	A	G	G	G	G	G
PKNH_01_v2	113283	G	G	G	G	G	G	G	G	G	G	G	G	G	G	G	G	G	G	A	G	G	G	G	G	G	G	G	G	G
PKNH_01_v2	113336	G	G	G	G	C	G	C	C	C	G	G	C	G	G	G	C	G	G	G	G	G	C	G	G	C	C	G	G	C
PKNH_01_v2	113352	A	A	A	A	A	A	A	A	A	A	A	A	A	A	A	A	A	A	A	G	A	A	A	A	A	A	A	A	A
PKNH_01_v2	113354	T	T	T	T	T	T	T	T	T	T	T	T	T	T	T	T	T	T	T	C	T	T	T	T	T	T	T	T	T
PKNH_01_v2	113360	T	T	T	T	T	T	T	T	T	T	T	T	T	T	T	T	T	T	T	G	T	T	T	T	T	T	T	T	T
PKNH_01_v2	113363	C	C	C	C	C	C	C	C	C	C	C	C	C	C	C	C	C	C	C	G	C	C	C	C	C	C	C	C	C
PKNH_01_v2	113391	A	A	A	A	A	A	A	A	A	A	A	A	A	A	A	A	A	A	A	A	A	A	A	A	N	A	A	A	G
PKNH_01_v2	113400	G	G	G	G	G	G	G	G	G	A	G	G	A	G	G	G	G	G	G	G	A	G	G	G	N	G	A	T	A
PKNH_01_v2	113403	C	C	C	C	C	C	C	T	T	C	C	C	C	C	C	T	C	C	C	C	C	T	C	C	N	C	C	C	C
PKNH_01_v2	113406	A	A	A	A	A	A	A	A	A	G	A	G	G	G	G	A	A	G	G	A	G	A	A	A	N	A	G	A	G
PKNH_01_v2	113433	C	C	C	C	C	C	C	C	C	C	C	C	C	C	C	C	C	C	C	C	C	C	C	C	N	C	C	C	T
PKNH_01_v2	113439	G	G	T	G	G	G	G	G	G	G	T	T	G	G	G	G	G	G	G	G	G	G	T	G	N	T	G	T	T
PKNH_01_v2	113487	T	C	T	C	C	C	C	T	T	C	T	C	C	T	C	T	C	C	C	T	C	T	T	C	T	C	C	T	T
PKNH_01_v2	113514	T	T	T	T	T	T	T	T	T	T	T	T	T	T	T	T	T	T	T	T	T	T	T	T	T	T	T	T	T
PKNH_01_v2	113544	A	A	A	C	C	C	C	A	A	A	A	C	A	A	C	A	A	C	C	C	A	A	C	A	A	C	A	A	A
PKNH_01_v2	113550	C	C	C	C	T	C	T	C	C	C	C	C	C	C	C	C	C	C	C	C	C	C	T	C	C	T	C	C	C
PKNH_01_v2	113561	C	C	C	C	C	C	C	C	C	C	C	C	C	C	T	C	C	T	T	C	C	C	C	C	C	C	C	C	C
PKNH_01_v2	113577	T	T	T	C	T	T	T	T	T	T	T	T	T	T	T	T	T	T	T	T	T	T	T	T	T	T	T	T	T
PKNH_01_v2	113610	T	T	T	T	T	T	T	T	T	C	T	T	C	T	T	T	C	T	T	T	C	T	T	T	T	T	C	T	T
PKNH_01_v2	113627	C	C	T	C	C	C	C	C	C	C	T	C	C	C	C	C	C	C	C	C	C	C	C	T	C	C	C	T	C
PKNH_01_v2	113640	A	A	A	A	A	A	A	A	A	A	A	A	A	A	A	A	G	A	A	A	A	A	A	A	A	A	A	A	A
PKNH_01_v2	113646	C	T	T	C	T	T	T	T	T	C	T	T	C	T	T	T	T	T	C	T	C	T	T	C	C	T	C	T	C
[truncated: 472,117+ more rows]

## Sheet: Appendix 2 Datasheet 2
Article DOI: https://doi.org/10.3201/eid2608.190864
Population Genomic Structure and Recent Evolution of Plasmodium knowlesi, Peninsular Malaysia
Appendix 2 Datasheet 2. Tajima’s D values and numbers of polymorphic SNPs for all P. knowlesi genes with at least 3 SNPs in the population sample of 28 clinical isolates from Peninsular Malaysia.
P. knowlesi Gene ID and description	Chromosome	Start position	End position	Number of SNPs	Tajima's D value
PKNH_0309800 : conserved	PKNH_03_v2	428992	429456	4	1.8141
PKNH_0201500 : conserved	PKNH_02_v2	92696	93159	4	1.39222
PKNH_1032400 : skeleton-binding	PKNH_10_v2	1434057	1434842	11	1.20981
PKNH_1131700 : trafficking	PKNH_11_v2	1481167	1482114	4	1.17888
PKNH_1351400 : vacuolar	PKNH_13_v2	2324661	2325233	9	1.15317
PKNH_0106400 : ribosomal	PKNH_01_v2	338920	339699	9	1.13451
PKNH_0614700 : transcription	PKNH_06_v2	655064	655924	5	1.13426
PKNH_0705500 : proteasome	PKNH_07_v2	292089	292919	15	1.01527
PKNH_1128400 : nascent	PKNH_11_v2	1341999	1343044	5	0.999304
PKNH_0506600 : arsenical	PKNH_05_v2	257583	258716	26	0.984789
PKNH_1472400 : tryptophan-rich	PKNH_14_v2	3186249	3188591	10	0.978299
PKNH_0203500 : DNA-directed	PKNH_02_v2	176649	177532	15	0.952163
PKNH_1419400 : conserved	PKNH_14_v2	854627	856270	29	0.950896
PKNH_0800500 : Plasmodium	PKNH_08_v2	25775	27286	3	0.911029
PKNH_1259700 : conserved	PKNH_12_v2	2708643	2709318	5	0.802642
PKNH_0913600 : palmitoyltransferase	PKNH_09_v2	618810	621052	7	0.799566
PKNH_1346400 : p1/s1	PKNH_13_v2	2080518	2081513	13	0.796648
PKNH_0613500 : conserved	PKNH_06_v2	609183	609696	3	0.794157
PKNH_1267300 : transmembrane	PKNH_12_v2	2960995	2961642	15	0.782426
PKNH_0710800 : 26S	PKNH_07_v2	529903	530995	15	0.733374
PKNH_1141800 : conserved	PKNH_11_v2	1961380	1961848	6	0.716454
PKNH_0615200 : 26S	PKNH_06_v2	676719	677894	27	0.714974
PKNH_0111400 : coenzyme	PKNH_01_v2	521970	523254	12	0.703282
PKNH_0915400 : GTP-binding	PKNH_09_v2	687874	688686	10	0.685773
PKNH_1426800 : conserved	PKNH_14_v2	1149884	1150165	7	0.668503
PKNH_0923400 : small	PKNH_09_v2	1050721	1051104	6	0.668495
PKNH_1105100 : conserved	PKNH_11_v2	223289	223732	8	0.635411
PKNH_1220800 : ribosomal	PKNH_12_v2	952526	954009	8	0.635109
PKNH_0103400 : peptide	PKNH_01_v2	213155	214159	17	0.630294
PKNH_0926900 : conserved	PKNH_09_v2	1190654	1193120	41	0.628173
PKNH_1401400 : Plasmodium	PKNH_14_v2	65354	66116	6	0.620894
PKNH_1254400 : 6-cysteine	PKNH_12_v2	2458813	2460165	36	0.607381
PKNH_1301300 : conserved	PKNH_13_v2	65934	67345	18	0.578556
PKNH_1245600 : cytochrome	PKNH_12_v2	2038560	2039249	15	0.572077
PKNH_0808500 : Plasmodium	PKNH_08_v2	402827	403796	8	0.571653
PKNH_1401600 : Plasmodium	PKNH_14_v2	77334	78427	18	0.564765
PKNH_0514500 : conserved	PKNH_05_v2	667317	667745	12	0.563749
PKNH_0732300 : mitochondrial-processing	PKNH_07_v2	1408154	1409557	24	0.554572
PKNH_0728400 : conserved	PKNH_07_v2	1256697	1257907	12	0.549942
PKNH_1252400 : TBC	PKNH_12_v2	2346051	2347515	15	0.539248
PKNH_0702700 : conserved	PKNH_07_v2	147722	148546	21	0.537304
PKNH_1401500 : lysophospholipase%2C	PKNH_14_v2	69635	70915	10	0.525193
PKNH_1418700 : conserved	PKNH_14_v2	828454	829026	6	0.52402
PKNH_1137300 : 6-cysteine	PKNH_11_v2	1704292	1705335	21	0.508827
PKNH_1349500 : tRNA-dihydrouridine	PKNH_13_v2	2225418	2226440	11	0.504025
PKNH_0721000 : DNA-directed	PKNH_07_v2	913973	914977	20	0.499069
PKNH_0904500 : conserved	PKNH_09_v2	215011	215606	14	0.488804
PKNH_1148900 : conserved	PKNH_11_v2	2290746	2291165	5	0.488651
PKNH_1232900 : conserved	PKNH_12_v2	1466963	1467831	8	0.475306
PKNH_1422300 : GPCR-like	PKNH_14_v2	987747	989166	13	0.473927
PKNH_1410000 : ribosomal	PKNH_14_v2	467888	468688	19	0.467322
PKNH_1319200 : translation	PKNH_13_v2	848565	849499	5	0.464266
PKNH_1425400 : superoxide	PKNH_14_v2	1097604	1098200	12	0.457558
PKNH_1323800 : early	PKNH_13_v2	1054962	1055480	7	0.454074
PKNH_0818800 : peptidyl-prolyl	PKNH_08_v2	844685	845197	8	0.448658
PKNH_1246700 : DNAJ	PKNH_12_v2	2100561	2101668	12	0.439124
PKNH_0216100 : heat	PKNH_02_v2	710460	712373	38	0.426181
PKNH_1315400 : conserved	PKNH_13_v2	719511	720482	9	0.42356
PKNH_0915800 : AP-1	PKNH_09_v2	704600	705195	6	0.422251
PKNH_0411800 : 2C-methyl-D-erythritol	PKNH_04_v2	509999	511003	13	0.414425
PKNH_1409100 : conserved	PKNH_14_v2	424892	426142	9	0.41074
PKNH_1444100 : conserved	PKNH_14_v2	1919933	1920901	18	0.401637
PKNH_1472600 : Plasmodium	PKNH_14_v2	3195311	3196778	31	0.395433
PKNH_1408500 : CCAAT-binding	PKNH_14_v2	385760	386218	11	0.395186
PKNH_1444200 : splicing	PKNH_14_v2	1921498	1922096	10	0.385647
PKNH_0204100 : rRNA	PKNH_02_v2	191093	191823	7	0.384556
PKNH_0730900 : profilin%2C	PKNH_07_v2	1367708	1368894	10	0.373455
PKNH_1263500 : calcium-dependent	PKNH_12_v2	2838076	2839767	31	0.371334
PKNH_1437500 : PPPDE	PKNH_14_v2	1596994	1598622	37	0.36939
PKNH_0823400 : Plasmodium	PKNH_08_v2	1072208	1074631	12	0.364066
PKNH_1251300 : conserved	PKNH_12_v2	2300292	2301245	18	0.356622
PKNH_0933500 : conserved	PKNH_09_v2	1483899	1484687	23	0.326371
PKNH_1113700 : T-complex	PKNH_11_v2	633570	635821	26	0.325375
PKNH_0613400 : merozoite	PKNH_06_v2	606930	608057	21	0.32186
PKNH_0710900 : conserved	PKNH_07_v2	531562	532725	5	0.321124
PKNH_0316800 : conserved	PKNH_03_v2	791909	793205	14	0.314207
PKNH_0928000 : 60S	PKNH_09_v2	1233583	1233864	10	0.313405
PKNH_0710600 : conserved	PKNH_07_v2	526232	526501	5	0.31201
PKNH_1327900 : PhIL1	PKNH_13_v2	1294110	1294949	13	0.309606
PKNH_1209900 : exported	PKNH_12_v2	435024	436155	7	0.307324
PKNH_1437600 : thrombospondin-related	PKNH_14_v2	1600775	1601797	17	0.29553
PKNH_0413900 : iron-sulfur	PKNH_04_v2	608836	609291	9	0.290003
PKNH_1203200 : mitochondrial	PKNH_12_v2	173895	174485	10	0.289126
PKNH_0917800 : phosphoglycerate	PKNH_09_v2	780064	781269	8	0.28822
PKNH_1302100 : mitochondrial	PKNH_13_v2	89958	90929	22	0.286974
PKNH_1203700 : phosphoribosylpyrophosphate	PKNH_12_v2	194686	195990	21	0.286938
PKNH_0733400 : conserved	PKNH_07_v2	1433999	1435627	31	0.28627
PKNH_1252000 : conserved	PKNH_12_v2	2331088	2331447	6	0.283756
PKNH_1117700 : conserved	PKNH_11_v2	818270	819358	24	0.281504
PKNH_1404500 : conserved	PKNH_14_v2	221786	222367	10	0.276498
PKNH_0107300 : Cg8-like	PKNH_01_v2	365377	366021	14	0.27168
PKNH_0916500 : actin-related	PKNH_09_v2	731062	733195	15	0.267787
PKNH_0838700 : 60S	PKNH_08_v2	1761435	1761921	4	0.267252
PKNH_0608700 : RNA-binding	PKNH_06_v2	413034	413525	9	0.2672
PKNH_1251500 : cytidine	PKNH_12_v2	2311065	2312446	22	0.260726
PKNH_0839500 : thioredoxin-like	PKNH_08_v2	1789197	1789736	12	0.259018
PKNH_1242700 : hypothetical	PKNH_12_v2	1893247	1893789	8	0.253957
PKNH_1139100 : conserved	PKNH_11_v2	1812097	1813301	26	0.251453
PKNH_1331100 : CorA-like	PKNH_13_v2	1428104	1429552	26	0.251413
PKNH_1207000 : protein	PKNH_12_v2	329584	330879	7	0.249945
PKNH_0508300 : Plasmodium	PKNH_05_v2	358129	359105	12	0.248261
PKNH_0101900 : conserved	PKNH_01_v2	87731	88345	13	0.242121
PKNH_1008400 : conserved	PKNH_10_v2	380096	380524	5	0.242045
PKNH_0923800 : conserved	PKNH_09_v2	1063285	1063569	10	0.239502
PKNH_0204300 : N-acetyltransferase%2C	PKNH_02_v2	194074	194734	9	0.239426
PKNH_1250400 : conserved	PKNH_12_v2	2278958	2282419	62	0.22918
PKNH_1247900 : conserved	PKNH_12_v2	2159699	2160332	10	0.227208
PKNH_0304400 : cytosolic	PKNH_03_v2	228857	231168	10	0.227106
PKNH_0109600 : 50S	PKNH_01_v2	459467	460621	18	0.225177
PKNH_1446400 : conserved	PKNH_14_v2	2006813	2007292	10	0.222486
PKNH_1208000 : conserved	PKNH_12_v2	368163	368741	11	0.22027
PKNH_1255700 : inner	PKNH_12_v2	2513000	2514329	24	0.206643
PKNH_1226900 : protein	PKNH_12_v2	1214768	1215688	15	0.205931
PKNH_1262600 : conserved	PKNH_12_v2	2804069	2806045	53	0.204392
PKNH_1425600 : hypothetical	PKNH_14_v2	1103581	1104759	18	0.198837
PKNH_0906200 : endoplasmic	PKNH_09_v2	301907	302941	17	0.196642
PKNH_1219500 : hypothetical	PKNH_12_v2	914704	914925	4	0.191623
PKNH_0107500 : protein	PKNH_01_v2	373175	374128	11	0.190313
PKNH_1406000 : conserved	PKNH_14_v2	281327	282169	11	0.181981
PKNH_0201400 : multidrug	PKNH_02_v2	83957	86017	28	0.181166
PKNH_0608000 : conserved	PKNH_06_v2	376000	376284	11	0.179431
PKNH_0515100 : BSD-domain	PKNH_05_v2	679348	680057	13	0.178448
PKNH_1270300 : conserved	PKNH_12_v2	3051940	3052665	12	0.175606
PKNH_1315900 : conserved	PKNH_13_v2	731192	732008	7	0.173232
PKNH_1272100 : conserved	PKNH_12_v2	3128546	3129933	6	0.168452
PKNH_0101300 : conserved	PKNH_01_v2	59952	60488	11	0.161897
PKNH_0206200 : conserved	PKNH_02_v2	272293	272838	10	0.161537
PKNH_1246200 : KELT	PKNH_12_v2	2079544	2081283	43	0.157178
PKNH_0516000 : sporozoite	PKNH_05_v2	716926	718626	18	0.156073
PKNH_0516200 : tryptophan-rich	PKNH_05_v2	726896	728063	21	0.15206
PKNH_0937800 : conserved	PKNH_09_v2	1701653	1702913	11	0.147271
PKNH_1352900 : trafficking	PKNH_13_v2	2389201	2390060	9	0.146936
PKNH_1401200 : Plasmodium	PKNH_14_v2	51978	54356	34	0.145483
PKNH_0318000 : U3	PKNH_03_v2	821346	823406	54	0.141239
PKNH_1031100 : DnaJ	PKNH_10_v2	1388922	1389440	11	0.135852
PKNH_0700500 : Plasmodium	PKNH_07_v2	30253	31286	15	0.135124
PKNH_0300600 : Plasmodium	PKNH_03_v2	30253	31286	15	0.135124
PKNH_1445500 : haloacid	PKNH_14_v2	1973521	1974270	19	0.133531
PKNH_1131000 : cell	PKNH_11_v2	1444331	1446993	42	0.131669
PKNH_1129000 : pyridoxine	PKNH_11_v2	1363315	1364205	17	0.129612
PKNH_1450500 : ras-related	PKNH_14_v2	2183152	2184577	31	0.129106
PKNH_1438000 : transporter%2C	PKNH_14_v2	1619474	1622214	29	0.124569
PKNH_1401300 : cytoadherence	PKNH_14_v2	56499	62010	112	0.122383
PKNH_1347900 : rhoptry-associated	PKNH_13_v2	2141395	2143305	31	0.118411
PKNH_0718700 : CRAL/TRIO	PKNH_07_v2	822716	824284	36	0.113485
PKNH_1435900 : signal	PKNH_14_v2	1544161	1544574	8	0.108782
PKNH_0838900 : EH	PKNH_08_v2	1770501	1772090	33	0.108628
PKNH_1423400 : transcription	PKNH_14_v2	1041437	1042660	32	0.106982
PKNH_1109900 : actin-depolymerizing	PKNH_11_v2	403505	404085	6	0.105541
PKNH_1223800 : knowpain-1	PKNH_12_v2	1047824	1049560	47	0.104117
PKNH_1148200 : geranylgeranyl	PKNH_11_v2	2256445	2257491	17	0.0995981
PKNH_0723500 : zinc	PKNH_07_v2	1004676	1005200	12	0.0965744
PKNH_0615900 : MORN	PKNH_06_v2	691352	692461	20	0.0932189
PKNH_1226400 : conserved	PKNH_12_v2	1178274	1179913	25	0.0929087
PKNH_0704700 : tubulin-specific	PKNH_07_v2	262678	263460	26	0.0893382
PKNH_1027000 : histone	PKNH_10_v2	1208695	1210300	27	0.0887705
PKNH_0733200 : V-type	PKNH_07_v2	1427890	1428815	17	0.0887691
PKNH_1356400 : conserved	PKNH_13_v2	2517402	2519036	42	0.0875657
PKNH_0607000 : phospholipid	PKNH_06_v2	315554	316654	14	0.0871275
PKNH_0933700 : conserved	PKNH_09_v2	1487833	1489698	31	0.0863781
PKNH_1330400 : proliferation-associated	PKNH_13_v2	1408177	1409455	22	0.0841912
PKNH_1467600 : U3	PKNH_14_v2	2994273	2994932	19	0.0827379
PKNH_1261400 : secreted	PKNH_12_v2	2756491	2761242	82	0.0826733
PKNH_1324800 : tryptophan-rich	PKNH_13_v2	1111783	1112878	16	0.0793988
PKNH_0507100 : nuclear	PKNH_05_v2	276570	277546	13	0.0749285
PKNH_1300500 : tryptophan-rich	PKNH_13_v2	29697	31997	50	0.0742003
PKNH_1410600 : conserved	PKNH_14_v2	484252	484899	16	0.0740337
PKNH_0109300 : 60S	PKNH_01_v2	452881	453652	14	0.0717532
PKNH_0205200 : conserved	PKNH_02_v2	219594	220253	10	0.0709802
PKNH_1348600 : conserved	PKNH_13_v2	2186648	2189190	55	0.0697418
PKNH_0101800 : conserved	PKNH_01_v2	84775	86934	22	0.0691961
PKNH_1434700 : peptidyl-prolyl	PKNH_14_v2	1511640	1512470	12	0.066405
PKNH_1145400 : RNA-binding	PKNH_11_v2	2122943	2125213	36	0.0658508
PKNH_0418700 : gamete	PKNH_04_v2	796939	798141	19	0.0655114
PKNH_1238600 : dephospho-CoA	PKNH_12_v2	1703392	1704572	26	0.0645766
PKNH_1259400 : 40S	PKNH_12_v2	2699241	2700215	23	0.064279
PKNH_1331800 : cytochrome	PKNH_13_v2	1468601	1468867	3	0.0625428
PKNH_0100600 : small	PKNH_01_v2	31757	32101	9	0.0605938
PKNH_1448500 : multidrug	PKNH_14_v2	2101527	2107577	150	0.0585272
PKNH_1441800 : glideosome-associated	PKNH_14_v2	1824115	1824678	10	0.0584194
PKNH_1354200 : serine/threonine	PKNH_13_v2	2432474	2433370	10	0.0584194
PKNH_0603600 : 60S	PKNH_06_v2	149388	149901	4	0.0574133
PKNH_0600500 : Plasmodium	PKNH_06_v2	24653	26615	30	0.0544059
PKNH_1412900 : conserved	PKNH_14_v2	586003	587324	17	0.0543824
PKNH_0802100 : N-terminal	PKNH_08_v2	128335	128793	13	0.0536976
PKNH_1429900 : hydroxymethyldihydropterin	PKNH_14_v2	1298251	1300946	43	0.0515637
PKNH_1350700 : conserved	PKNH_13_v2	2298010	2298642	20	0.050289
PKNH_0109100 : DNA	PKNH_01_v2	448694	449965	35	0.0501418
PKNH_1032300 : rhoptry-associated	PKNH_10_v2	1429693	1430895	21	0.0489734
PKNH_0319800 : mitochondrial	PKNH_03_v2	885638	886240	9	0.0477673
PKNH_0815200 : CWC16	PKNH_08_v2	690811	692025	29	0.0473758
PKNH_1317200 : RNA-binding	PKNH_13_v2	773293	774669	25	0.0469439
PKNH_0206500 : centrin-1%2C	PKNH_02_v2	278413	279818	18	0.0444811
PKNH_1350300 : plasmepsin	PKNH_13_v2	2279872	2281224	28	0.0435484
PKNH_0315000 : 60S	PKNH_03_v2	732025	732656	7	0.0407528
PKNH_0706600 : ribosomal	PKNH_07_v2	359310	360914	43	0.0401042
PKNH_0215900 : Plasmodium	PKNH_02_v2	698668	700483	45	0.0386364
PKNH_1105500 : conserved	PKNH_11_v2	231796	233355	34	0.0385403
PKNH_0827700 : serine/threonine	PKNH_08_v2	1289325	1290251	11	0.0382447
PKNH_0211300 : conserved	PKNH_02_v2	494070	494579	18	0.0351118
PKNH_1012000 : adenosylhomocysteinase%2C	PKNH_10_v2	544685	546118	29	0.0327234
PKNH_1131900 : malate	PKNH_11_v2	1485901	1486842	16	0.030642
PKNH_0623100 : Plasmodium	PKNH_06_v2	1017380	1018452	14	0.0305438
PKNH_0827800 : DER1-like	PKNH_08_v2	1291447	1292676	30	0.0286303
PKNH_1248100 : Plasmodium	PKNH_12_v2	2168740	2170844	42	0.0232843
PKNH_1258600 : phosphoenolpyruvate	PKNH_12_v2	2669992	2671791	30	0.0225082
PKNH_1353200 : conserved	PKNH_13_v2	2400759	2401730	17	0.0209444
PKNH_0911300 : glyoxalase	PKNH_09_v2	504502	505578	25	0.0193345
PKNH_1352500 : ribonucleoside-diphosphate	PKNH_13_v2	2377154	2378203	26	0.015924
PKNH_1251900 : conserved	PKNH_12_v2	2327098	2330207	24	0.0156829
PKNH_1271100 : chromatin	PKNH_12_v2	3090040	3091677	45	0.0153499
PKNH_1132100 : 60S	PKNH_11_v2	1492503	1493081	3	0.0140126
PKNH_1329100 : conserved	PKNH_13_v2	1337016	1337642	23	0.0112765
PKNH_0838600 : 1-cys-glutaredoxin-like	PKNH_08_v2	1760013	1760865	12	0.00672191
PKNH_0410000 : ubiquinol-cytochrome-c	PKNH_04_v2	437537	439271	45	0.00408449
PKNH_1103300 : conserved	PKNH_11_v2	130938	131660	23	-0.00193195
PKNH_1468200 : bax	PKNH_14_v2	3005540	3006412	12	-0.00463257
PKNH_1325700 : knob-associated	PKNH_13_v2	1194990	1196533	13	-0.00647107
PKNH_0810600 : 50S	PKNH_08_v2	477506	478378	19	-0.0159574
PKNH_1256200 : thioredoxin	PKNH_12_v2	2533023	2534178	10	-0.0166812
PKNH_0915700 : conserved	PKNH_09_v2	701142	702080	20	-0.0169115
PKNH_0106100 : conserved	PKNH_01_v2	325071	326036	14	-0.0225145
PKNH_0714700 : RNA-binding	PKNH_07_v2	669379	670401	20	-0.0226569
PKNH_1015000 : SWIB/MDM2	PKNH_10_v2	694333	694755	12	-0.0250817
PKNH_1430000 : conserved	PKNH_14_v2	1301763	1302879	16	-0.0314648
PKNH_0734700 : early	PKNH_07_v2	1480180	1480743	11	-0.0382109
PKNH_0919700 : conserved	PKNH_09_v2	857311	859082	26	-0.0395223
PKNH_1246300 : conserved	PKNH_12_v2	2083593	2084046	14	-0.0398449
PKNH_1455300 : serine	PKNH_14_v2	2446350	2447979	26	-0.0403648
PKNH_1349600 : conserved	PKNH_13_v2	2227094	2228117	28	-0.0417615
PKNH_0400900 : liver	PKNH_04_v2	53800	59949	99	-0.0418679
PKNH_1406800 : V-type	PKNH_14_v2	320288	322250	32	-0.0418915
PKNH_1205700 : 60S	PKNH_12_v2	268072	269041	13	-0.0426727
PKNH_1453700 : DNA	PKNH_14_v2	2359834	2361839	47	-0.0434369
PKNH_1413150 : apical	PKNH_14_v2	593338	593607	7	-0.0439721
PKNH_0402800 : conserved	PKNH_04_v2	113532	115090	13	-0.0453723
PKNH_1247600 : Plasmodium	PKNH_12_v2	2147729	2148838	25	-0.0458008
PKNH_1437000 : conserved	PKNH_14_v2	1581013	1583784	49	-0.0465633
PKNH_0200900 : tryptophan-rich	PKNH_02_v2	59970	62020	24	-0.0475448
PKNH_0733300 : conserved	PKNH_07_v2	1431030	1432059	14	-0.0492951
PKNH_1118200 : RNA	PKNH_11_v2	832064	833035	25	-0.0496008
PKNH_1223100 : exonuclease	PKNH_12_v2	1025008	1026078	16	-0.0513581
PKNH_0734500 : Plasmodium	PKNH_07_v2	1472690	1474525	38	-0.0532884
PKNH_1018200 : conserved	PKNH_10_v2	842260	843345	19	-0.0538322
PKNH_1441200 : conserved	PKNH_14_v2	1772584	1774134	41	-0.0546347
PKNH_0401100 : Plasmodium	PKNH_04_v2	68050	69049	24	-0.0550419
PKNH_1424700 : conserved	PKNH_14_v2	1072928	1073287	7	-0.0572286
PKNH_1332000 : phosphoenolpyruvate	PKNH_13_v2	1479507	1482995	58	-0.0585363
PKNH_0209400 : conserved	PKNH_02_v2	394163	396702	65	-0.0589533
PKNH_1458900 : 50S	PKNH_14_v2	2587458	2588584	23	-0.0624107
PKNH_0921400 : RAP	PKNH_09_v2	975141	977363	48	-0.0651575
PKNH_1455400 : ATP	PKNH_14_v2	2449470	2451149	41	-0.0657518
PKNH_1024500 : structural	PKNH_10_v2	1106147	1110604	106	-0.0670726
PKNH_1117200 : conserved	PKNH_11_v2	800009	801462	21	-0.0676536
PKNH_1315300 : ATP-dependent	PKNH_13_v2	711209	714132	27	-0.0678248
PKNH_1300400 : Plasmodium	PKNH_13_v2	24664	25634	13	-0.068252
PKNH_1264600 : conserved	PKNH_12_v2	2882500	2882943	12	-0.0710863
PKNH_1353300 : conserved	PKNH_13_v2	2404649	2407207	66	-0.0713607
PKNH_1331200 : DNA	PKNH_13_v2	1431935	1434367	28	-0.0733514
PKNH_0414700 : pantothenate	PKNH_04_v2	642471	644096	32	-0.0735296
PKNH_0422000 : ER	PKNH_04_v2	987119	987694	9	-0.0736154
PKNH_1462500 : conserved	PKNH_14_v2	2787733	2787984	6	-0.0738076
PKNH_0702100 : signal	PKNH_07_v2	120624	121181	6	-0.0738076
PKNH_0208700 : novel	PKNH_02_v2	363647	365377	35	-0.0743033
PKNH_0820900 : T-complex	PKNH_08_v2	944282	945889	40	-0.0771865
PKNH_0604100 : autophagy-related	PKNH_06_v2	170824	171198	5	-0.0782363
PKNH_1221500 : hypothetical	PKNH_12_v2	976586	977440	20	-0.0794758
PKNH_1031800 : HCNGP-like	PKNH_10_v2	1410753	1411640	27	-0.0799564
PKNH_1333200 : DEAD/DEAH	PKNH_13_v2	1515427	1518399	62	-0.079981
PKNH_1009000 : conserved	PKNH_10_v2	404488	405508	10	-0.0806972
PKNH_0306600 : sporozoite	PKNH_03_v2	312725	315721	72	-0.0808276
PKNH_1118900 : conserved	PKNH_11_v2	859328	862522	84	-0.0843882
PKNH_1149000 : conserved	PKNH_11_v2	2298114	2299134	18	-0.086632
PKNH_0712200 : met-10+	PKNH_07_v2	573745	576042	25	-0.0875232
PKNH_0600900 : Plasmodium	PKNH_06_v2	42325	43525	28	-0.090234
PKNH_0200500 : tryptophan-rich	PKNH_02_v2	39904	41058	21	-0.0906686
PKNH_1323400 : prohibitin%2C	PKNH_13_v2	1036738	1037556	25	-0.0907779
PKNH_1125400 : conserved	PKNH_11_v2	1205901	1210442	71	-0.0914792
PKNH_0730400 : PIH1	PKNH_07_v2	1350739	1353230	37	-0.0922366
PKNH_0623600 : Plasmodium	PKNH_06_v2	1044312	1045507	30	-0.0923633
PKNH_0906900 : essential	PKNH_09_v2	321433	324427	35	-0.0961625
PKNH_0600400 : Plasmodium	PKNH_06_v2	19790	20984	9	-0.097488
PKNH_1420300 : conserved	PKNH_14_v2	896364	896591	5	-0.101114
PKNH_1353700 : ribosomal	PKNH_13_v2	2421083	2421622	5	-0.101114
PKNH_1341000 : conserved	PKNH_13_v2	1827326	1828279	20	-0.106609
PKNH_1106500 : DNA-directed	PKNH_11_v2	259227	260949	25	-0.107662
PKNH_0705800 : plasma	PKNH_07_v2	298756	300385	31	-0.110031
PKNH_0720200 : S-adenosylmethionine	PKNH_07_v2	877846	879054	19	-0.110889
PKNH_0615600 : ookinete	PKNH_06_v2	684046	684726	5	-0.111849
PKNH_1441100 : tRNA-splicing	PKNH_14_v2	1770266	1771786	37	-0.113808
PKNH_0710700 : tRNA	PKNH_07_v2	526803	528542	36	-0.114105
PKNH_1436200 : cell	PKNH_14_v2	1552757	1553314	5	-0.115887
PKNH_0424500 : trafficking	PKNH_04_v2	1101720	1102274	13	-0.117721
PKNH_0514200 : alpha-tubulin	PKNH_05_v2	651617	653366	30	-0.117824
PKNH_0717300 : thioredoxin-like	PKNH_07_v2	769786	770640	18	-0.1192
PKNH_1240900 : FACT	PKNH_12_v2	1804333	1805850	33	-0.119346
PKNH_1215000 : conserved	PKNH_12_v2	643640	644657	12	-0.119875
PKNH_0606600 : ZIP	PKNH_06_v2	292914	294589	15	-0.120353
PKNH_0902000 : thioredoxin%2C	PKNH_09_v2	119794	121214	39	-0.121402
PKNH_1416500 : transcription	PKNH_14_v2	736643	737803	26	-0.124303
PKNH_0937600 : adrenodoxin	PKNH_09_v2	1690899	1692425	26	-0.124856
PKNH_0505000 : conserved	PKNH_05_v2	199582	200360	4	-0.12545
PKNH_1022900 : conserved	PKNH_10_v2	1034165	1035256	25	-0.126685
PKNH_1471100 : conserved	PKNH_14_v2	3127879	3128862	7	-0.12671
PKNH_1347700 : eukaryotic	PKNH_13_v2	2134747	2136144	15	-0.133078
PKNH_0503900 : small	PKNH_05_v2	166017	166865	13	-0.133449
PKNH_1246500 : Plasmodium	PKNH_12_v2	2090413	2093114	44	-0.136147
PKNH_1149200 : Plasmodium	PKNH_11_v2	2304893	2306019	17	-0.136645
PKNH_0201700 : conserved	PKNH_02_v2	97726	98338	15	-0.144471
PKNH_1260800 : RNA	PKNH_12_v2	2739855	2741534	34	-0.147463
PKNH_1348100 : cytidine	PKNH_13_v2	2161058	2163610	47	-0.147778
PKNH_0306000 : conserved	PKNH_03_v2	290778	291299	11	-0.148307
PKNH_0923300 : mitochondrial	PKNH_09_v2	1047166	1048874	41	-0.148698
PKNH_1128200 : conserved	PKNH_11_v2	1336713	1337703	7	-0.149871
PKNH_1026400 : subtilisin-like	PKNH_10_v2	1189828	1191618	32	-0.149935
PKNH_0403800 : ATP	PKNH_04_v2	145587	147245	39	-0.149953
PKNH_1012300 : bis(5'-nucleosyl)-tetraphosphatase	PKNH_10_v2	559209	560323	5	-0.153445
PKNH_0923200 : DNA-directed	PKNH_09_v2	1042702	1046748	101	-0.153508
PKNH_0700700 : conserved	PKNH_07_v2	38425	38934	6	-0.153518
PKNH_0840300 : conserved	PKNH_08_v2	1831318	1832947	38	-0.153923
PKNH_0917500 : alternative	PKNH_09_v2	765253	765873	15	-0.153965
PKNH_0317800 : Obg-like	PKNH_03_v2	817543	819085	42	-0.154377
PKNH_0400800 : Plasmodium	PKNH_04_v2	50470	51730	22	-0.155687
PKNH_1402100 : Plasmodium	PKNH_14_v2	95256	96412	33	-0.157164
PKNH_0616400 : protein	PKNH_06_v2	714730	715604	8	-0.157987
PKNH_1472500 : tryptophan-rich	PKNH_14_v2	3191324	3192580	24	-0.158258
PKNH_0903500 : conserved	PKNH_09_v2	181016	181414	8	-0.160592
PKNH_0401000 : Plasmodium	PKNH_04_v2	63739	64668	9	-0.160958
PKNH_0828900 : YGGT	PKNH_08_v2	1325787	1326872	10	-0.161345
PKNH_0203800 : conserved	PKNH_02_v2	181287	182003	18	-0.161365
PKNH_0715900 : heat	PKNH_07_v2	710821	713227	63	-0.161466
PKNH_1417800 : DNA	PKNH_14_v2	791197	794112	62	-0.161773
PKNH_0109500 : conserved	PKNH_01_v2	457843	458949	23	-0.162815
PKNH_0721200 : nitric	PKNH_07_v2	918119	920326	50	-0.162974
PKNH_1221300 : ubiquitin	PKNH_12_v2	971024	972940	21	-0.163106
PKNH_1233500 : SNARE	PKNH_12_v2	1485028	1485687	14	-0.164532
PKNH_0409400 : asparagine--tRNA	PKNH_04_v2	415845	417605	36	-0.166426
PKNH_1247800 : Plasmodium	PKNH_12_v2	2153796	2154858	27	-0.167006
PKNH_1122900 : conserved	PKNH_11_v2	1115571	1116686	22	-0.167862
PKNH_0930500 : nucleic	PKNH_09_v2	1334278	1335102	9	-0.168224
PKNH_1413000 : mitochondrial	PKNH_14_v2	587511	588299	18	-0.16917
PKNH_0726800 : conserved	PKNH_07_v2	1184560	1185234	18	-0.16995
PKNH_1316700 : thrombospondin-related	PKNH_13_v2	753736	755955	43	-0.170981
PKNH_0925400 : conserved	PKNH_09_v2	1131965	1132791	19	-0.171278
PKNH_0615400 : RNA	PKNH_06_v2	681135	681929	16	-0.174884
PKNH_1246800 : Plasmodium	PKNH_12_v2	2104257	2106745	7	-0.175746
PKNH_1436500 : DNA-binding	PKNH_14_v2	1563937	1567161	82	-0.176433
PKNH_1014000 : 50S	PKNH_10_v2	629010	629384	10	-0.179235
PKNH_0723600 : histone	PKNH_07_v2	1005963	1007309	31	-0.179323
PKNH_0816200 : enolase%2C	PKNH_08_v2	725597	727543	27	-0.181541
PKNH_1248800 : U3	PKNH_12_v2	2201901	2204639	35	-0.182059
PKNH_1018600 : conserved	PKNH_10_v2	857228	858631	27	-0.182078
PKNH_1403700 : sodium/hydrogen	PKNH_14_v2	160975	166439	141	-0.183191
PKNH_1210700 : conserved	PKNH_12_v2	461664	462047	10	-0.186631
PKNH_0106700 : DNA-directed	PKNH_01_v2	345391	345600	5	-0.186918
PKNH_1230100 : rhoptry	PKNH_12_v2	1333936	1340367	114	-0.188556
PKNH_0729700 : elongation	PKNH_07_v2	1327696	1330245	62	-0.18904
PKNH_1267900 : ATP-dependent	PKNH_12_v2	2981860	2983434	46	-0.190397
PKNH_1344800 : FeS	PKNH_13_v2	2017345	2018334	14	-0.191257
PKNH_1237700 : conserved	PKNH_12_v2	1654367	1654850	17	-0.191842
PKNH_1265700 : conserved	PKNH_12_v2	2911317	2912738	24	-0.191901
PKNH_1267200 : conserved	PKNH_12_v2	2958736	2959434	22	-0.192596
PKNH_1308200 : mitochondrial	PKNH_13_v2	386408	387065	23	-0.1926
PKNH_1461500 : queuine	PKNH_14_v2	2763608	2765506	37	-0.19279
PKNH_0943300 : dynamin-like	PKNH_09_v2	1956028	1958890	59	-0.194301
PKNH_1314600 : conserved	PKNH_13_v2	681795	683503	42	-0.195699
PKNH_0118000 : Plasmodium	PKNH_01_v2	842753	843583	3	-0.196944
PKNH_1121800 : 6-pyruvoyltetrahydropterin	PKNH_11_v2	1073516	1074034	11	-0.197624
PKNH_1147000 : phenylalanine--tRNA	PKNH_11_v2	2207800	2209290	17	-0.198161
PKNH_0911200 : conserved	PKNH_09_v2	502643	503704	16	-0.199157
PKNH_1025400 : longevity-assurance	PKNH_10_v2	1152218	1153768	19	-0.199297
PKNH_0304600 : conserved	PKNH_03_v2	238163	238582	11	-0.200952
PKNH_1318100 : exonuclease%2C	PKNH_13_v2	805719	806963	21	-0.20236
PKNH_0205800 : double-strand	PKNH_02_v2	243193	246480	55	-0.204765
PKNH_0840800 : conserved	PKNH_08_v2	1855354	1856478	32	-0.20502
PKNH_1430700 : acyl-CoA	PKNH_14_v2	1332757	1333035	4	-0.205676
PKNH_0717500 : major	PKNH_07_v2	775208	776608	27	-0.205758
PKNH_0112500 : glycosyltransferase	PKNH_01_v2	563620	564168	18	-0.205991
PKNH_0912500 : conserved	PKNH_09_v2	550408	551190	5	-0.207065
PKNH_1254500 : conserved	PKNH_12_v2	2461471	2462133	15	-0.208008
PKNH_1265400 : thrombospondin-related	PKNH_12_v2	2900900	2902639	22	-0.208285
PKNH_0905000 : DNA	PKNH_09_v2	247333	248385	22	-0.209663
PKNH_0317000 : 40S	PKNH_03_v2	796305	797040	18	-0.210749
PKNH_1131400 : conserved	PKNH_11_v2	1466927	1473259	102	-0.211491
PKNH_1136900 : conserved	PKNH_11_v2	1691069	1691881	12	-0.211633
PKNH_0838200 : conserved	PKNH_08_v2	1746137	1746679	17	-0.211856
PKNH_0729600 : NifU-like	PKNH_07_v2	1325775	1326529	13	-0.212028
PKNH_0609100 : RAP	PKNH_06_v2	418484	420734	41	-0.213242
PKNH_0401700 : 40S	PKNH_04_v2	83008	83858	12	-0.215478
PKNH_0116600 : periodic	PKNH_01_v2	759945	763094	90	-0.215825
PKNH_1250200 : N6-adenine-specific	PKNH_12_v2	2272332	2273534	21	-0.216119
PKNH_1422000 : palmitoyltransferase	PKNH_14_v2	971167	973734	45	-0.216448
PKNH_0305500 : mitochondrial	PKNH_03_v2	266831	268265	18	-0.21893
PKNH_1248900 : ABC	PKNH_12_v2	2206281	2209229	65	-0.219312
PKNH_0210900 : DNA	PKNH_02_v2	456540	460254	68	-0.220815
PKNH_0303000 : 6-cysteine	PKNH_03_v2	156143	157324	20	-0.221412
PKNH_1006500 : WD	PKNH_10_v2	302214	303182	29	-0.221805
PKNH_1201400 : ribonuclease	PKNH_12_v2	90945	91736	28	-0.22212
PKNH_0621600 : pyruvate	PKNH_06_v2	956839	958989	60	-0.223209
PKNH_0212600 : eukaryotic	PKNH_02_v2	542015	543256	21	-0.223467
PKNH_0716200 : 50S	PKNH_07_v2	722601	724674	39	-0.224443
PKNH_0941800 : ATP-dependent	PKNH_09_v2	1893538	1895186	29	-0.227292
PKNH_0914100 : guanine	PKNH_09_v2	638280	639629	41	-0.22772
PKNH_1256000 : conserved	PKNH_12_v2	2526535	2527179	17	-0.22832
PKNH_1205100 : glideosome	PKNH_12_v2	250348	251648	17	-0.228355
PKNH_0714000 : major	PKNH_07_v2	638182	642362	72	-0.228397
PKNH_1254300 : Plasmodium	PKNH_12_v2	2454494	2455365	42	-0.230366
PKNH_0101500 : conserved	PKNH_01_v2	67152	67583	5	-0.231334
PKNH_1234200 : multidrug	PKNH_12_v2	1523319	1527506	101	-0.231743
PKNH_1336000 : cytochrome	PKNH_13_v2	1614638	1615205	16	-0.232448
PKNH_1255300 : dynactin	PKNH_12_v2	2498839	2501077	60	-0.233404
PKNH_0607700 : orotidine	PKNH_06_v2	371078	372061	22	-0.23355
PKNH_0718800 : inosine-5'-monophosphate	PKNH_07_v2	825775	827307	34	-0.234297
PKNH_1438100 : dynamin-like	PKNH_14_v2	1625041	1628875	90	-0.234446
PKNH_1013700 : 40S	PKNH_10_v2	620187	620919	5	-0.234727
PKNH_1428200 : karyopherin	PKNH_14_v2	1217244	1218881	34	-0.235649
PKNH_1008900 : karyopherin	PKNH_10_v2	395640	399014	66	-0.23937
PKNH_0802600 : U5	PKNH_08_v2	151516	155253	96	-0.242539
PKNH_1029800 : 60S	PKNH_10_v2	1328103	1329050	31	-0.242753
PKNH_1259800 : GPI	PKNH_12_v2	2710203	2712419	54	-0.243087
PKNH_1462300 : t-SNARE%2C	PKNH_14_v2	2784637	2785629	28	-0.244508
PKNH_0107000 : heat	PKNH_01_v2	355092	357825	55	-0.246381
PKNH_0215800 : conserved	PKNH_02_v2	694708	695496	19	-0.246743
PKNH_0912800 : knowpain-4	PKNH_09_v2	561787	563220	23	-0.246826
PKNH_0404500 : vacuolar	PKNH_04_v2	176531	178675	54	-0.246992
PKNH_1324300 : tryptophan-rich	PKNH_13_v2	1088359	1089892	22	-0.247204
PKNH_0728100 : G2	PKNH_07_v2	1250620	1251569	19	-0.247378
PKNH_0623400 : Plasmodium	PKNH_06_v2	1033049	1034191	26	-0.248652
PKNH_1406300 : conserved	PKNH_14_v2	293357	293770	12	-0.249627
PKNH_1264400 : tryptophan--tRNA	PKNH_12_v2	2874283	2876564	44	-0.249703
PKNH_1210400 : RAP	PKNH_12_v2	451186	452822	37	-0.249843
PKNH_1023300 : stripes	PKNH_10_v2	1053492	1054558	27	-0.249885
PKNH_1117800 : proteasome	PKNH_11_v2	820854	822164	35	-0.249932
PKNH_1246400 : early	PKNH_12_v2	2087791	2088318	13	-0.250608
PKNH_1325500 : conserved	PKNH_13_v2	1182172	1183838	14	-0.25174
PKNH_1403500 : conserved	PKNH_14_v2	151055	151990	22	-0.251902
PKNH_0718900 : U4/U6	PKNH_07_v2	829066	830599	41	-0.251944
PKNH_1271700 : Plasmodium	PKNH_12_v2	3114777	3115024	12	-0.254685
PKNH_1222100 : pyridoxal	PKNH_12_v2	991268	993177	24	-0.25524
PKNH_0501800 : 14-3-3	PKNH_05_v2	79180	80844	16	-0.256695
PKNH_0201200 : Plasmodium	PKNH_02_v2	72612	73674	9	-0.257232
PKNH_1017800 : conserved	PKNH_10_v2	808111	810990	54	-0.258394
PKNH_1435400 : serpentine	PKNH_14_v2	1528810	1530597	29	-0.259807
PKNH_1111300 : hypothetical	PKNH_11_v2	485525	486058	13	-0.260202
PKNH_0938300 : myosin	PKNH_09_v2	1717010	1722996	110	-0.261376
PKNH_0729300 : conserved	PKNH_07_v2	1298001	1299531	30	-0.26155
PKNH_1206900 : conserved	PKNH_12_v2	326870	327880	23	-0.261688
PKNH_0303100 : ATP-dependent	PKNH_03_v2	158689	160653	50	-0.262726
PKNH_0708300 : conserved	PKNH_07_v2	434942	436276	29	-0.263069
PKNH_1414500 : ankyrin-repeat	PKNH_14_v2	667643	668845	33	-0.263334
PKNH_1349000 : conserved	PKNH_13_v2	2209985	2211495	23	-0.263983
PKNH_1440900 : hypothetical	PKNH_14_v2	1763226	1765430	37	-0.264159
PKNH_1032100 : conserved	PKNH_10_v2	1419186	1422122	56	-0.264337
PKNH_1019800 : purine	PKNH_10_v2	893206	893943	22	-0.264965
PKNH_1218300 : replication	PKNH_12_v2	802958	804458	28	-0.265099
PKNH_1269800 : elongation	PKNH_12_v2	3038353	3039723	30	-0.266398
PKNH_1245500 : conserved	PKNH_12_v2	2034591	2037377	66	-0.266797
PKNH_0826600 : mitochondrial	PKNH_08_v2	1233971	1234681	13	-0.267419
PKNH_1121300 : conserved	PKNH_11_v2	1019833	1020732	21	-0.267692
PKNH_0508900 : repressor	PKNH_05_v2	379515	380300	19	-0.268268
PKNH_1442900 : vacuolar	PKNH_14_v2	1877629	1878623	24	-0.268657
PKNH_1031500 : merozoite	PKNH_10_v2	1401222	1402652	26	-0.2687
PKNH_0111600 : conserved	PKNH_01_v2	528753	530150	36	-0.268848
PKNH_1253800 : DNA	PKNH_12_v2	2413536	2415521	43	-0.2696
PKNH_0317600 : rhoptry-associated	PKNH_03_v2	810854	812746	52	-0.270334
PKNH_1251700 : glutamate--tRNA	PKNH_12_v2	2322021	2324429	59	-0.272332
PKNH_1343300 : small	PKNH_13_v2	1926015	1926987	14	-0.272765
PKNH_1420600 : golgi	PKNH_14_v2	913030	916911	80	-0.273025
PKNH_0312700 : serine--tRNA	PKNH_03_v2	560538	562331	55	-0.274162
PKNH_1304000 : eukaryotic	PKNH_13_v2	179780	180265	10	-0.274409
PKNH_1259300 : aconitate	PKNH_12_v2	2692413	2695139	53	-0.274433
PKNH_0903300 : tRNA-splicing	PKNH_09_v2	172669	174204	36	-0.275543
PKNH_1030200 : actin-depolymerizing	PKNH_10_v2	1358768	1359308	4	-0.275617
PKNH_1201100 : conserved	PKNH_12_v2	77805	80719	67	-0.276141
PKNH_0944700 : protein	PKNH_09_v2	2014571	2016204	29	-0.277045
PKNH_1100700 : Plasmodium	PKNH_11_v2	41425	42300	21	-0.279398
PKNH_1413300 : 2-oxoisovalerate	PKNH_14_v2	598739	600034	29	-0.279766
PKNH_1216500 : conserved	PKNH_12_v2	735967	736791	17	-0.282185
PKNH_1130900 : secreted	PKNH_11_v2	1441910	1442911	9	-0.283057
PKNH_1451900 : conserved	PKNH_14_v2	2270890	2271939	35	-0.283432
PKNH_1349800 : 40S	PKNH_13_v2	2252122	2253204	5	-0.283938
PKNH_1353800 : secreted	PKNH_13_v2	2423058	2423555	7	-0.287009
PKNH_1107300 : conserved	PKNH_11_v2	298293	300806	59	-0.287722
PKNH_1330700 : conserved	PKNH_13_v2	1417510	1419657	41	-0.288161
PKNH_0907400 : conserved	PKNH_09_v2	332189	334321	44	-0.289084
PKNH_0622800 : conserved	PKNH_06_v2	1001393	1003852	30	-0.289302
PKNH_1252200 : WD	PKNH_12_v2	2339204	2342479	52	-0.290182
PKNH_1105200 : DIP13	PKNH_11_v2	225324	225909	13	-0.290344
PKNH_0821300 : conserved	PKNH_08_v2	957275	958168	30	-0.290512
PKNH_0211200 : conserved	PKNH_02_v2	490979	493565	39	-0.291682
PKNH_1031000 : Tim10/DDP	PKNH_10_v2	1387634	1388291	12	-0.294258
PKNH_0731000 : M18	PKNH_07_v2	1369379	1370983	26	-0.29449
PKNH_1238500 : pre-mRNA-splicing	PKNH_12_v2	1700149	1701351	33	-0.295925
PKNH_0810100 : succinate	PKNH_08_v2	465468	466302	40	-0.296457
PKNH_1433700 : histone-lysine	PKNH_14_v2	1489139	1490029	13	-0.297274
PKNH_0732100 : conserved	PKNH_07_v2	1401790	1402674	25	-0.297487
PKNH_1265000 : conserved	PKNH_12_v2	2888117	2889274	23	-0.297601
PKNH_0420800 : calmodulin%2C	PKNH_04_v2	923746	924760	17	-0.298093
PKNH_1250800 : lysine--tRNA	PKNH_12_v2	2289694	2291668	39	-0.298372
PKNH_1300900 : Plasmodium	PKNH_13_v2	48604	49869	10	-0.299028
PKNH_0837100 : AP	PKNH_08_v2	1646303	1647853	43	-0.299134
PKNH_1249200 : conserved	PKNH_12_v2	2218126	2219528	31	-0.299197
PKNH_1251800 : nucleoside	PKNH_12_v2	2325578	2326628	11	-0.299937
PKNH_0904600 : U6	PKNH_09_v2	217408	218254	3	-0.300152
PKNH_0927100 : parasitophorous	PKNH_09_v2	1198823	1200109	34	-0.300724
PKNH_0834700 : DNA	PKNH_08_v2	1569180	1570613	49	-0.300885
PKNH_1028200 : conserved	PKNH_10_v2	1247631	1249775	65	-0.302397
PKNH_0405800 : acyl-CoA	PKNH_04_v2	224413	226614	40	-0.302812
PKNH_0941200 : DNA-directed	PKNH_09_v2	1873916	1874917	20	-0.302889
PKNH_0710000 : conserved	PKNH_07_v2	502129	506541	94	-0.303422
PKNH_1331600 : lipase%2C	PKNH_13_v2	1457332	1461930	75	-0.304036
PKNH_1338300 : conserved	PKNH_13_v2	1681952	1683403	38	-0.304281
PKNH_1245000 : protein	PKNH_12_v2	2015112	2017683	57	-0.304648
PKNH_1264500 : nuclear	PKNH_12_v2	2877533	2878687	26	-0.304973
PKNH_1441000 : conserved	PKNH_14_v2	1766088	1768517	51	-0.305013
PKNH_0206800 : aarp2	PKNH_02_v2	287239	290847	80	-0.306264
PKNH_0724900 : conserved	PKNH_07_v2	1103491	1106946	56	-0.30709
PKNH_0418400 : octaprenyl	PKNH_04_v2	782539	784107	32	-0.308139
PKNH_1106200 : Ribosomal	PKNH_11_v2	253198	254364	15	-0.30859
PKNH_0727900 : high	PKNH_07_v2	1242416	1247883	107	-0.309636
PKNH_0202100 : UMP-CMP	PKNH_02_v2	107461	109343	30	-0.310829
PKNH_0913800 : serine	PKNH_09_v2	626486	631036	104	-0.310982
PKNH_0216000 : Plasmodium	PKNH_02_v2	705217	707963	48	-0.311427
PKNH_1019200 : conserved	PKNH_10_v2	875540	876459	29	-0.311472
PKNH_0420700 : queuine	PKNH_04_v2	921632	922831	32	-0.312461
PKNH_0203600 : FAD-linked	PKNH_02_v2	178051	178467	10	-0.312468
PKNH_1312100 : glutathione	PKNH_13_v2	556722	557833	6	-0.312578
PKNH_0921000 : leucine-rich	PKNH_09_v2	957917	960643	54	-0.313322
PKNH_1303200 : conserved	PKNH_13_v2	152055	154490	52	-0.314789
PKNH_1242900 : cytochrome	PKNH_12_v2	1905227	1906300	25	-0.315357
PKNH_1224900 : conserved	PKNH_12_v2	1104453	1105715	19	-0.316755
PKNH_0404000 : conserved	PKNH_04_v2	152836	154335	44	-0.317696
PKNH_1348700 : conserved	PKNH_13_v2	2189914	2194251	39	-0.318342
PKNH_0729500 : conserved	PKNH_07_v2	1322111	1323526	30	-0.318559
PKNH_0715500 : conserved	PKNH_07_v2	698376	700337	41	-0.319047
PKNH_1354800 : conserved	PKNH_13_v2	2452005	2455805	81	-0.31913
PKNH_0807700 : tubulin	PKNH_08_v2	360343	362521	44	-0.31968
PKNH_1217300 : zinc	PKNH_12_v2	772709	774123	30	-0.32002
PKNH_1348300 : ER	PKNH_13_v2	2171049	2171930	14	-0.320109
PKNH_0510900 : trafficking	PKNH_05_v2	483532	484924	11	-0.320124
PKNH_1258200 : tRNA	PKNH_12_v2	2642990	2644453	31	-0.320304
PKNH_0802400 : inner	PKNH_08_v2	142328	143188	13	-0.320496
PKNH_1022400 : stearoyl-CoA	PKNH_10_v2	1019920	1022914	50	-0.320593
PKNH_1262800 : conserved	PKNH_12_v2	2811123	2813312	64	-0.322565
PKNH_0108500 : conserved	PKNH_01_v2	414451	414648	4	-0.323337
PKNH_1261500 : ABC	PKNH_12_v2	2762415	2764889	62	-0.323693
PKNH_1343400 : ubiquitin	PKNH_13_v2	1930118	1933831	77	-0.323786
PKNH_1246100 : conserved	PKNH_12_v2	2075160	2076182	5	-0.325032
PKNH_0204400 : tubulin-specific	PKNH_02_v2	195780	196416	25	-0.326752
PKNH_1250300 : conserved	PKNH_12_v2	2274799	2275746	15	-0.327732
PKNH_1405900 : conserved	PKNH_14_v2	279982	280572	16	-0.327879
PKNH_0600700 : Plasmodium	PKNH_06_v2	34699	35963	19	-0.328131
PKNH_0704000 : conserved	PKNH_07_v2	234804	236447	43	-0.328756
PKNH_1022200 : conserved	PKNH_10_v2	1010356	1011996	32	-0.330127
PKNH_0909700 : conserved	PKNH_09_v2	434277	435097	29	-0.331007
PKNH_0700200 : reticulocyte	PKNH_07_v2	9142	17919	180	-0.331195
PKNH_1467700 : tRNA-splicing	PKNH_14_v2	2995660	2996220	15	-0.332402
PKNH_1337000 : DIX	PKNH_13_v2	1636576	1637812	29	-0.333761
PKNH_1019000 : ATP-dependent	PKNH_10_v2	869891	872821	105	-0.33516
PKNH_1421000 : signal	PKNH_14_v2	926649	927599	15	-0.335416
PKNH_0908800 : replication	PKNH_09_v2	411399	412448	21	-0.337766
PKNH_0614900 : claudin-like	PKNH_06_v2	661994	663307	29	-0.338117
PKNH_0920500 : conserved	PKNH_09_v2	910096	910899	19	-0.339226
PKNH_1439500 : conserved	PKNH_14_v2	1696381	1705292	209	-0.339338
PKNH_0402200 : pre-mRNA-processing	PKNH_04_v2	91637	93322	40	-0.340198
PKNH_1106800 : exosome	PKNH_11_v2	266921	268465	32	-0.340916
PKNH_1022600 : translationally-controlled	PKNH_10_v2	1026589	1027104	3	-0.341097
PKNH_0923100 : conserved	PKNH_09_v2	1038979	1040446	21	-0.341263
PKNH_0931000 : aquaglyceroporin%2C	PKNH_09_v2	1351333	1352109	8	-0.341509
PKNH_1134500 : cdc2-like	PKNH_11_v2	1588032	1590266	65	-0.34282
PKNH_1029900 : myosin	PKNH_10_v2	1330308	1334210	75	-0.344104
PKNH_1258300 : conserved	PKNH_12_v2	2649365	2650333	18	-0.344345
PKNH_1104700 : signal	PKNH_11_v2	198009	199796	53	-0.34441
PKNH_1470300 : vacuolar	PKNH_14_v2	3101312	3102346	33	-0.34442
PKNH_0505100 : phosphoglucomutase-2%2C	PKNH_05_v2	201354	202250	22	-0.344985
PKNH_0504200 : vacuolar	PKNH_05_v2	176707	177354	12	-0.345613
PKNH_1355700 : zinc	PKNH_13_v2	2488816	2490480	31	-0.34565
PKNH_1431800 : tetratricopeptide	PKNH_14_v2	1415664	1416611	13	-0.345893
PKNH_0416000 : 2-methoxy-6-polyprenyl-1%2C4-benzoquinol	PKNH_04_v2	680739	682179	35	-0.346858
PKNH_1442500 : DNA	PKNH_14_v2	1844211	1847732	86	-0.34687
PKNH_1126800 : MEI2-like	PKNH_11_v2	1273591	1274937	36	-0.346908
PKNH_1141400 : ornithine	PKNH_11_v2	1948080	1949324	29	-0.3497
PKNH_1266000 : MSP7-like	PKNH_12_v2	2921202	2922386	15	-0.349765
PKNH_0402400 : small	PKNH_04_v2	101443	101981	9	-0.350122
PKNH_0708700 : actin-like	PKNH_07_v2	450285	451970	35	-0.350602
PKNH_1426300 : 60S	PKNH_14_v2	1135687	1136551	10	-0.351169
PKNH_1328000 : NADP-specific	PKNH_13_v2	1296086	1298077	50	-0.352482
PKNH_0901500 : conserved	PKNH_09_v2	97666	97851	6	-0.352506
PKNH_1437100 : conserved	PKNH_14_v2	1588251	1588907	5	-0.352763
PKNH_1219700 : thioredoxin-like	PKNH_12_v2	919768	920133	5	-0.352763
PKNH_0811600 : PRE-binding	PKNH_08_v2	508443	511424	65	-0.353389
PKNH_1430100 : ATP-dependent	PKNH_14_v2	1304699	1307425	43	-0.35388
PKNH_1310500 : general	PKNH_13_v2	483881	487022	84	-0.354273
PKNH_1255400 : kinetochore	PKNH_12_v2	2502264	2503950	34	-0.35514
PKNH_1027400 : TATA-box-binding	PKNH_10_v2	1226258	1227010	21	-0.355458
PKNH_0816900 : survival	PKNH_08_v2	752340	754140	8	-0.35621
PKNH_0118200 : ring-exported	PKNH_01_v2	850695	851581	24	-0.359154
PKNH_1228700 : gamma-tubulin	PKNH_12_v2	1278999	1284536	151	-0.35916
PKNH_1261300 : exosome	PKNH_12_v2	2754627	2755472	12	-0.35982
PKNH_1303000 : conserved	PKNH_13_v2	149255	149965	3	-0.359993
PKNH_1343100 : uracil-DNA	PKNH_13_v2	1919994	1921028	13	-0.360304
PKNH_1439700 : ribosome	PKNH_14_v2	1707821	1708750	21	-0.360917
PKNH_1113200 : rhomboid	PKNH_11_v2	613048	614055	22	-0.362012
PKNH_1443100 : 50S	PKNH_14_v2	1881828	1882517	16	-0.362303
PKNH_0606800 : citrate	PKNH_06_v2	308257	309963	32	-0.362321
PKNH_0945900 : serine/threonine	PKNH_09_v2	2080991	2085214	65	-0.363045
PKNH_0207600 : 3'-5'	PKNH_02_v2	314686	316098	16	-0.363119
PKNH_1403000 : 40S	PKNH_14_v2	137339	138122	16	-0.363286
PKNH_1265100 : conserved	PKNH_12_v2	2890031	2891846	42	-0.36348
PKNH_0604300 : roadblock/LC7	PKNH_06_v2	176343	177236	4	-0.364678
PKNH_0922600 : ribosome	PKNH_09_v2	1020750	1021870	31	-0.364796
PKNH_1009700 : conserved	PKNH_10_v2	429965	433103	76	-0.365562
PKNH_1029000 : 2-oxoisovalerate	PKNH_10_v2	1300714	1301838	15	-0.3659
PKNH_1301500 : NIMA	PKNH_13_v2	72585	73475	8	-0.365905
PKNH_1108100 : bifunctional	PKNH_11_v2	325984	327751	36	-0.365939
PKNH_1230000 : leucine-rich	PKNH_12_v2	1331611	1332693	21	-0.366979
PKNH_0510600 : eukaryotic	PKNH_05_v2	469540	470844	28	-0.367466
PKNH_0943400 : ABC	PKNH_09_v2	1962498	1965222	59	-0.367842
PKNH_0609700 : ATP	PKNH_06_v2	446194	447222	22	-0.368122
PKNH_0945400 : protein	PKNH_09_v2	2060630	2063506	67	-0.369554
PKNH_1142500 : GTP-binding	PKNH_11_v2	1980692	1982592	61	-0.371172
PKNH_0619400 : ribosomal	PKNH_06_v2	871686	872318	21	-0.373125
PKNH_0315200 : conserved	PKNH_03_v2	736270	737745	41	-0.373396
PKNH_0803900 : conserved	PKNH_08_v2	208357	208835	16	-0.373804
PKNH_0812300 : phosphoglucomutase%2C	PKNH_08_v2	533670	535451	47	-0.374422
PKNH_0602200 : tRNA	PKNH_06_v2	85463	86899	37	-0.374675
PKNH_1258400 : phosphoethanolamine	PKNH_12_v2	2652963	2654283	28	-0.375952
PKNH_0423100 : GTP-binding	PKNH_04_v2	1039576	1040844	27	-0.376159
PKNH_1271300 : myosin	PKNH_12_v2	3096158	3102615	150	-0.37623
PKNH_0318600 : conserved	PKNH_03_v2	835663	837325	43	-0.376524
PKNH_1129100 : conserved	PKNH_11_v2	1366107	1370105	108	-0.376956
PKNH_0913200 : peptidylprolyl	PKNH_09_v2	575310	576313	10	-0.377524
PKNH_1416600 : exportin-T%2C	PKNH_14_v2	741035	745230	112	-0.378683
PKNH_0212400 : cation	PKNH_02_v2	527539	532503	110	-0.379105
PKNH_0812800 : zinc	PKNH_08_v2	555609	557592	59	-0.379324
PKNH_0115800 : U3	PKNH_01_v2	729661	732741	75	-0.381067
PKNH_0914400 : dipeptidyl	PKNH_09_v2	648276	650330	38	-0.381207
PKNH_1309800 : ABC	PKNH_13_v2	452354	455158	79	-0.381461
PKNH_1009200 : conserved	PKNH_10_v2	414518	418538	95	-0.38204
PKNH_0601800 : conserved	PKNH_06_v2	73295	75058	39	-0.382215
PKNH_0831700 : conserved	PKNH_08_v2	1459801	1460559	27	-0.383436
PKNH_1401100 : Plasmodium	PKNH_14_v2	46266	47090	13	-0.38636
PKNH_0916000 : insulinase%2C	PKNH_09_v2	711348	715388	109	-0.387234
PKNH_1418400 : conserved	PKNH_14_v2	820208	820690	15	-0.387486
PKNH_0701900 : PH	PKNH_07_v2	109159	110235	28	-0.387595
PKNH_0800800 : Plasmodium	PKNH_08_v2	70617	72518	49	-0.387828
PKNH_1420800 : TBC	PKNH_14_v2	920716	922467	41	-0.388036
PKNH_1270400 : PITH	PKNH_12_v2	3053446	3055085	12	-0.388891
PKNH_0423900 : ribonucleoside-diphosphate	PKNH_04_v2	1077614	1080305	73	-0.389017
PKNH_1447800 : conserved	PKNH_14_v2	2064109	2067635	84	-0.389675
PKNH_1246900 : Plasmodium	PKNH_12_v2	2109502	2110850	14	-0.390285
PKNH_1207800 : DnaJ	PKNH_12_v2	361198	362139	31	-0.390793
PKNH_1017500 : glideosome-associated	PKNH_10_v2	794463	795854	25	-0.391199
PKNH_1433100 : dynein	PKNH_14_v2	1465631	1465912	7	-0.393061
PKNH_1225000 : V-type	PKNH_12_v2	1108427	1110580	48	-0.393551
PKNH_0808600 : adenylate	PKNH_08_v2	407560	408571	16	-0.39409
PKNH_1254800 : DNA/RNA-binding	PKNH_12_v2	2483917	2484910	23	-0.394617
PKNH_1337600 : glycine--tRNA	PKNH_13_v2	1655127	1657619	81	-0.394669
PKNH_1317600 : lipoate-protein	PKNH_13_v2	792213	793550	37	-0.39532
PKNH_0727600 : conserved	PKNH_07_v2	1231203	1232869	8	-0.395538
PKNH_0112000 : V-type	PKNH_01_v2	541632	544753	73	-0.397691
PKNH_1203500 : conserved	PKNH_12_v2	188520	189014	18	-0.397775
PKNH_1416700 : protein	PKNH_14_v2	745731	748648	27	-0.399147
PKNH_1346000 : nuclear	PKNH_13_v2	2066689	2067435	7	-0.399598
PKNH_0116100 : serine/threonine	PKNH_01_v2	736603	739068	40	-0.400935
PKNH_0615300 : tRNA	PKNH_06_v2	678343	680133	17	-0.401167
PKNH_0407300 : conserved	PKNH_04_v2	326673	327344	11	-0.401654
PKNH_1419200 : structural	PKNH_14_v2	846839	850746	93	-0.402616
PKNH_1329900 : Transcription	PKNH_13_v2	1367393	1368627	13	-0.40469
PKNH_1340500 : H/ACA	PKNH_13_v2	1776226	1777653	35	-0.404919
PKNH_1124300 : conserved	PKNH_11_v2	1163844	1164827	23	-0.405315
PKNH_1230600 : pre-mRNA-splicing	PKNH_12_v2	1361867	1362331	7	-0.406318
PKNH_1437800 : conserved	PKNH_14_v2	1606570	1613342	179	-0.406336
PKNH_1340000 : ubiquitin	PKNH_13_v2	1744594	1746834	45	-0.406425
PKNH_0109900 : conserved	PKNH_01_v2	470341	472944	70	-0.406939
PKNH_0516100 : tryptophan-rich	PKNH_05_v2	722943	724204	24	-0.407045
PKNH_1004700 : proteasome	PKNH_10_v2	227028	227402	9	-0.407051
PKNH_0621200 : phosducin-like	PKNH_06_v2	931081	932889	32	-0.407288
PKNH_1403200 : hypothetical	PKNH_14_v2	145307	146133	30	-0.407419
PKNH_1471500 : ATP-dependent	PKNH_14_v2	3139193	3141535	38	-0.407595
PKNH_1007000 : inner	PKNH_10_v2	316971	317873	15	-0.408109
PKNH_1019400 : secreted	PKNH_10_v2	879471	881804	49	-0.408404
PKNH_1145200 : serine/threonine	PKNH_11_v2	2118315	2119855	32	-0.409096
PKNH_0509400 : conserved	PKNH_05_v2	397895	398800	9	-0.409719
PKNH_1349700 : conserved	PKNH_13_v2	2231492	2251132	539	-0.409764
PKNH_1240600 : mitochondrial	PKNH_12_v2	1793360	1794829	37	-0.410456
PKNH_1253500 : conserved	PKNH_12_v2	2405101	2405574	16	-0.410845
PKNH_0408300 : arginyl-tRNA--protein	PKNH_04_v2	362103	363227	34	-0.412138
PKNH_1260200 : 60S	PKNH_12_v2	2720299	2721156	7	-0.413183
PKNH_0401500 : ribosome	PKNH_04_v2	80353	81052	11	-0.413556
PKNH_0411000 : conserved	PKNH_04_v2	478883	485844	178	-0.413695
PKNH_1429100 : conserved	PKNH_14_v2	1255759	1260199	96	-0.41417
PKNH_1103600 : ribosome	PKNH_11_v2	143172	144212	28	-0.414834
PKNH_1446100 : U3	PKNH_14_v2	1996063	1997922	58	-0.414961
PKNH_1114000 : DNA	PKNH_11_v2	643837	646464	64	-0.415224
PKNH_0928100 : 60S	PKNH_09_v2	1236534	1237478	23	-0.415236
PKNH_1209800 : sulfate	PKNH_12_v2	426407	429269	45	-0.416019
PKNH_0716100 : heme	PKNH_07_v2	720512	722528	36	-0.416198
PKNH_1316600 : protein	PKNH_13_v2	750662	753125	49	-0.416417
PKNH_1225700 : serine	PKNH_12_v2	1138806	1140212	39	-0.416801
PKNH_1148600 : ATP-dependent	PKNH_11_v2	2267396	2271559	126	-0.417605
PKNH_1003900 : nucleolar	PKNH_10_v2	199941	201518	47	-0.418589
PKNH_1333400 : enoyl-CoA	PKNH_13_v2	1522594	1524039	22	-0.418937
PKNH_1239100 : conserved	PKNH_12_v2	1721112	1723126	57	-0.419019
PKNH_1147700 : conserved	PKNH_11_v2	2238097	2239665	50	-0.419258
PKNH_1344500 : diphthamide	PKNH_13_v2	2004711	2006183	44	-0.420222
PKNH_1446800 : conserved	PKNH_14_v2	2022687	2025299	59	-0.420717
PKNH_0411200 : Sec61-gamma	PKNH_04_v2	489030	489278	4	-0.42116
PKNH_1235400 : heme	PKNH_12_v2	1559003	1560008	37	-0.421304
PKNH_1472100 : rhoptry	PKNH_14_v2	3157341	3165602	181	-0.421307
PKNH_1225800 : AP2	PKNH_12_v2	1141346	1143672	59	-0.421532
PKNH_1472300 : reticulocyte	PKNH_14_v2	3176653	3185205	143	-0.421777
PKNH_1451600 : 60	PKNH_14_v2	2261818	2264447	51	-0.422285
PKNH_0922300 : pyruvate	PKNH_09_v2	1009765	1011408	58	-0.422442
PKNH_1440500 : inner	PKNH_14_v2	1750216	1751802	43	-0.422556
PKNH_0115500 : DNA	PKNH_01_v2	717796	720954	90	-0.422898
PKNH_1245400 : conserved	PKNH_12_v2	2029499	2033698	144	-0.42357
PKNH_0711700 : conserved	PKNH_07_v2	555206	555771	8	-0.42489
PKNH_0733000 : conserved	PKNH_07_v2	1425052	1425537	12	-0.425056
PKNH_1148300 : elongation	PKNH_11_v2	2258467	2261602	76	-0.425429
PKNH_0809700 : conserved	PKNH_08_v2	449416	451870	50	-0.425604
PKNH_1468900 : conserved	PKNH_14_v2	3034866	3035507	21	-0.426613
PKNH_1472800 : Plasmodium	PKNH_14_v2	3203871	3204807	25	-0.426844
PKNH_1300800 : tryptophan-rich	PKNH_13_v2	42851	43950	25	-0.426844
PKNH_0417300 : conserved	PKNH_04_v2	744391	748111	81	-0.427034
PKNH_1407500 : DnaJ	PKNH_14_v2	353120	354133	32	-0.42724
PKNH_1300700 : tryptophan-rich	PKNH_13_v2	37961	39024	18	-0.427316
PKNH_1110600 : falcilysin%2C	PKNH_11_v2	447441	450902	77	-0.427605
PKNH_0836100 : conserved	PKNH_08_v2	1620062	1620319	4	-0.428098
PKNH_0911800 : GTPase-activating	PKNH_09_v2	520008	523086	37	-0.428433
PKNH_0512000 : conserved	PKNH_05_v2	516247	517512	14	-0.428571
PKNH_0912900 : knowpain-3	PKNH_09_v2	566054	567541	32	-0.42918
PKNH_1265800 : DNA	PKNH_12_v2	2913783	2915590	64	-0.429357
PKNH_0615700 : ookinete	PKNH_06_v2	686497	687156	11	-0.429794
PKNH_0508400 : Plasmodium	PKNH_05_v2	360463	361552	32	-0.429881
PKNH_0516400 : lysophospholipase%2C	PKNH_05_v2	734464	735660	33	-0.430059
PKNH_1107900 : polyubiquitin	PKNH_11_v2	320813	323672	72	-0.43021
PKNH_1348800 : conserved	PKNH_13_v2	2196904	2198607	35	-0.430351
PKNH_0730200 : conserved	PKNH_07_v2	1344927	1345978	28	-0.430999
PKNH_1250100 : conserved	PKNH_12_v2	2271228	2272043	17	-0.431091
PKNH_0914200 : folate	PKNH_09_v2	642382	643755	27	-0.431337
PKNH_0825200 : formate-nitrite	PKNH_08_v2	1160338	1161809	26	-0.431404
PKNH_1015600 : eukaryotic	PKNH_10_v2	713328	715478	46	-0.432197
PKNH_0936800 : beta-catenin-like	PKNH_09_v2	1627257	1629158	64	-0.432523
PKNH_0410100 : ras-related	PKNH_04_v2	440286	441002	14	-0.432971
PKNH_0709300 : cysteine	PKNH_07_v2	472158	482045	222	-0.433465
PKNH_1422100 : 3'%2C5'-cyclic	PKNH_14_v2	974542	979689	126	-0.433603
PKNH_0718100 : chaperone%2C	PKNH_07_v2	800108	802070	5	-0.434346
PKNH_1313700 : U6	PKNH_13_v2	644548	645450	20	-0.434584
PKNH_1026500 : 60S	PKNH_10_v2	1193936	1195171	21	-0.434724
PKNH_0900700 : 60S	PKNH_09_v2	60306	61060	17	-0.434844
PKNH_1302800 : high	PKNH_13_v2	139609	139923	10	-0.434994
PKNH_1460000 : vacuolar	PKNH_14_v2	2672259	2675111	53	-0.435021
PKNH_1031400 : conserved	PKNH_10_v2	1396526	1398031	43	-0.435492
PKNH_1421600 : conserved	PKNH_14_v2	946112	948070	53	-0.437659
PKNH_1249100 : conserved	PKNH_12_v2	2216289	2217515	41	-0.438322
PKNH_0910100 : nucleic	PKNH_09_v2	451172	451744	12	-0.438481
PKNH_1217700 : conserved	PKNH_12_v2	789267	789611	5	-0.438553
PKNH_1459500 : conserved	PKNH_14_v2	2642043	2642621	22	-0.43914
PKNH_0934800 : conserved	PKNH_09_v2	1544135	1547065	81	-0.440947
PKNH_1434400 : hypothetical	PKNH_14_v2	1502944	1504402	36	-0.441086
PKNH_0722900 : conserved	PKNH_07_v2	986469	988288	34	-0.441526
PKNH_1303400 : cytochrome	PKNH_13_v2	159357	160286	9	-0.442691
PKNH_0930200 : ubiquitin-like	PKNH_09_v2	1320921	1323359	72	-0.442882
PKNH_0908200 : vacuolar	PKNH_09_v2	395813	399163	96	-0.444249
PKNH_0918100 : alpha/beta	PKNH_09_v2	787324	788566	33	-0.444497
PKNH_0811300 : conserved	PKNH_08_v2	497378	497905	7	-0.446087
PKNH_1210200 : conserved	PKNH_12_v2	444801	448059	103	-0.446262
PKNH_0719100 : conserved	PKNH_07_v2	834432	835819	28	-0.44636
PKNH_0713200 : ribonuclease	PKNH_07_v2	616322	617371	40	-0.446379
PKNH_0117400 : nucleolar	PKNH_01_v2	813456	815198	41	-0.446722
PKNH_1443000 : citrate/oxoglutarate	PKNH_14_v2	1880350	1881276	26	-0.446797
PKNH_1439400 : conserved	PKNH_14_v2	1688497	1695267	128	-0.44709
PKNH_0941700 : oocyst	PKNH_09_v2	1890130	1892598	66	-0.447372
PKNH_0819400 : protein	PKNH_08_v2	877611	879008	21	-0.447611
PKNH_1256500 : aspartate	PKNH_12_v2	2547206	2548841	32	-0.448554
PKNH_1248300 : intron-binding	PKNH_12_v2	2176068	2183036	169	-0.449683
PKNH_1460100 : 3-hydroxyisobutyryl-coenzyme	PKNH_14_v2	2676545	2678149	51	-0.449856
PKNH_1128300 : signal	PKNH_11_v2	1338960	1341191	48	-0.450731
PKNH_1350000 : FANCJ-like	PKNH_13_v2	2258747	2262067	71	-0.451009
PKNH_0619900 : ADP-ribosylation	PKNH_06_v2	888822	889358	8	-0.451763
PKNH_1252300 : conserved	PKNH_12_v2	2342869	2344428	31	-0.451805
PKNH_1409600 : protein	PKNH_14_v2	453243	455788	50	-0.451908
PKNH_1132900 : AP-2	PKNH_11_v2	1522489	1527041	112	-0.451912
PKNH_1258800 : myosin	PKNH_12_v2	2675110	2677938	46	-0.453495
PKNH_1028000 : conserved	PKNH_10_v2	1239081	1239974	23	-0.453694
PKNH_0934500 : tudor	PKNH_09_v2	1524738	1528175	73	-0.454062
PKNH_1143400 : glutaredoxin-like	PKNH_11_v2	2020337	2020996	19	-0.454503
PKNH_1255200 : protein	PKNH_12_v2	2493714	2495519	38	-0.454539
PKNH_0840700 : pre-mRNA-splicing	PKNH_08_v2	1852193	1854190	32	-0.454797
PKNH_0412900 : KRR1	PKNH_04_v2	560358	561254	26	-0.455016
PKNH_0939000 : conserved	PKNH_09_v2	1775273	1775740	17	-0.456314
PKNH_0914600 : conserved	PKNH_09_v2	661269	663303	10	-0.456797
PKNH_1318400 : nucleoside	PKNH_13_v2	815340	816956	39	-0.456897
PKNH_0306500 : flap	PKNH_03_v2	306854	308641	31	-0.457057
PKNH_1447400 : conserved	PKNH_14_v2	2051605	2052048	13	-0.457406
PKNH_1227100 : protein	PKNH_12_v2	1220892	1223878	68	-0.457796
PKNH_1127400 : leucine--tRNA	PKNH_11_v2	1310172	1314059	94	-0.458075
PKNH_1441500 : AP2	PKNH_14_v2	1786549	1795188	197	-0.458272
PKNH_0833200 : asparagine	PKNH_08_v2	1521512	1523993	63	-0.459105
PKNH_1314700 : 2-oxoglutarate	PKNH_13_v2	685304	688591	99	-0.460514
PKNH_1219400 : GTP-binding	PKNH_12_v2	909178	913272	117	-0.460623
PKNH_1263400 : conserved	PKNH_12_v2	2834075	2834860	5	-0.461037
PKNH_0908500 : calmodulin	PKNH_09_v2	403989	405392	35	-0.461453
PKNH_1110900 : conserved	PKNH_11_v2	475921	476919	31	-0.46217
PKNH_0210200 : conserved	PKNH_02_v2	430238	432406	77	-0.462239
PKNH_1200600 : conserved	PKNH_12_v2	51888	58628	164	-0.46311
PKNH_1350200 : AP2	PKNH_13_v2	2273384	2278036	87	-0.463527
PKNH_0705700 : peptide	PKNH_07_v2	296368	297392	21	-0.463986
PKNH_1320800 : SNARE	PKNH_13_v2	931082	932149	30	-0.464531
PKNH_1408100 : FHA	PKNH_14_v2	371187	372901	33	-0.466053
PKNH_0708500 : DNA	PKNH_07_v2	441432	445934	140	-0.466531
PKNH_1438700 : clathrin	PKNH_14_v2	1660094	1665850	165	-0.467102
PKNH_0908900 : conserved	PKNH_09_v2	414392	416193	53	-0.467127
PKNH_1418200 : hypothetical	PKNH_14_v2	815761	816030	5	-0.46715
PKNH_1143300 : translation	PKNH_11_v2	2015398	2018364	73	-0.467504
PKNH_1323500 : U6	PKNH_13_v2	1039231	1040016	10	-0.467864
PKNH_0320600 : mago	PKNH_03_v2	932161	933180	29	-0.46795
PKNH_0810700 : conserved	PKNH_08_v2	479562	481216	29	-0.468263
PKNH_1140400 : palmitoyltransferase	PKNH_11_v2	1855747	1857336	21	-0.468287
PKNH_0109800 : conserved	PKNH_01_v2	466791	467339	19	-0.468515
PKNH_0817400 : translation	PKNH_08_v2	770839	771424	10	-0.46865
PKNH_0727200 : guanylate	PKNH_07_v2	1196555	1197145	9	-0.46903
PKNH_1339100 : ATP-dependent	PKNH_13_v2	1718694	1721480	74	-0.469249
PKNH_0723700 : armadillo	PKNH_07_v2	1010194	1014216	128	-0.469291
PKNH_1256900 : conserved	PKNH_12_v2	2559091	2560446	29	-0.469295
PKNH_1440800 : FbpA	PKNH_14_v2	1759902	1762566	53	-0.469553
PKNH_0507200 : GTP:AMP	PKNH_05_v2	277919	278617	14	-0.469885
PKNH_0605900 : deoxyribose-phosphate	PKNH_06_v2	235877	236668	22	-0.469914
PKNH_1402000 : conserved	PKNH_14_v2	91902	92695	15	-0.470089
PKNH_1242200 : conserved	PKNH_12_v2	1867953	1871141	81	-0.470301
PKNH_0913700 : rhoptry	PKNH_09_v2	622319	625194	58	-0.470793
PKNH_0834100 : pre-mRNA-processing	PKNH_08_v2	1551148	1552644	34	-0.471104
PKNH_0812700 : autophagy-related	PKNH_08_v2	551703	553042	36	-0.471514
PKNH_1432200 : iron-sulfur	PKNH_14_v2	1432125	1433075	23	-0.472924
PKNH_0939700 : inner	PKNH_09_v2	1796070	1797617	33	-0.472926
PKNH_0728900 : merozoite	PKNH_07_v2	1277426	1282891	68	-0.472959
PKNH_0901900 : conserved	PKNH_09_v2	114169	117686	83	-0.473296
PKNH_1218900 : hypothetical	PKNH_12_v2	842692	844437	43	-0.47372
PKNH_1410900 : conserved	PKNH_14_v2	493430	494035	14	-0.475097
PKNH_1327400 : large	PKNH_13_v2	1277317	1279913	71	-0.475241
PKNH_0509900 : memo-like	PKNH_05_v2	429940	432324	56	-0.476284
PKNH_0939500 : OTU	PKNH_09_v2	1788251	1790025	21	-0.476728
PKNH_1024200 : RNA	PKNH_10_v2	1093668	1101766	166	-0.477183
PKNH_1229200 : conserved	PKNH_12_v2	1300926	1301615	9	-0.477537
PKNH_0701700 : GTPase-activating	PKNH_07_v2	98679	99923	21	-0.478993
PKNH_1008500 : ribosome-interacting	PKNH_10_v2	382748	383845	27	-0.479518
PKNH_1259900 : inner	PKNH_12_v2	2713742	2715262	37	-0.479868
PKNH_0617500 : conserved	PKNH_06_v2	770038	771813	20	-0.480419
PKNH_0414200 : merozoite	PKNH_04_v2	621064	622436	31	-0.480782
PKNH_1440000 : heterochromatin	PKNH_14_v2	1720832	1721659	15	-0.480802
PKNH_1016600 : ubiquitin	PKNH_10_v2	759145	763570	116	-0.480933
PKNH_0923600 : kelch	PKNH_09_v2	1054686	1057104	66	-0.481025
PKNH_1220900 : snRNA-activating	PKNH_12_v2	954709	956442	39	-0.481509
PKNH_0208400 : cyclase-associated	PKNH_02_v2	356243	356864	7	-0.481976
PKNH_0513200 : ribosome-recycling	PKNH_05_v2	598208	599056	15	-0.482779
PKNH_1129900 : conserved	PKNH_11_v2	1385641	1387881	51	-0.483208
PKNH_1149100 : Plasmodium	PKNH_11_v2	2302311	2303016	17	-0.483331
PKNH_1031600 : conserved	PKNH_10_v2	1405250	1406290	30	-0.483335
PKNH_1466700 : DNA	PKNH_14_v2	2968866	2970988	42	-0.484058
PKNH_0602100 : 26S	PKNH_06_v2	83031	84577	43	-0.484125
PKNH_0412100 : 6-cysteine	PKNH_04_v2	519122	527473	200	-0.484503
PKNH_1121600 : eukaryotic	PKNH_11_v2	1030583	1038223	192	-0.484898
PKNH_1436600 : conserved	PKNH_14_v2	1568381	1568800	8	-0.485109
PKNH_1450100 : protein	PKNH_14_v2	2166583	2168829	57	-0.485299
PKNH_0415700 : conserved	PKNH_04_v2	674197	675335	13	-0.485742
PKNH_1203000 : conserved	PKNH_12_v2	164186	170023	99	-0.487011
PKNH_1420500 : protein	PKNH_14_v2	906030	908594	77	-0.487211
PKNH_1424800 : drug/metabolite	PKNH_14_v2	1073921	1075285	33	-0.487616
PKNH_0512500 : 60S	PKNH_05_v2	536676	537329	13	-0.487689
PKNH_1445700 : haloacid	PKNH_14_v2	1982037	1982918	9	-0.488379
PKNH_0207500 : conserved	PKNH_02_v2	312289	314355	57	-0.488648
PKNH_1026100 : subtilisin-like	PKNH_10_v2	1180625	1182541	50	-0.489005
PKNH_0203400 : bromodomain	PKNH_02_v2	170519	175623	92	-0.489061
PKNH_0623200 : Plasmodium	PKNH_06_v2	1023679	1029240	120	-0.489271
PKNH_0719600 : tetratricopeptide	PKNH_07_v2	851308	856065	121	-0.489446
PKNH_0318200 : conserved	PKNH_03_v2	825620	827446	41	-0.489723
PKNH_1129200 : conserved	PKNH_11_v2	1370486	1372864	38	-0.491176
PKNH_0415800 : conserved	PKNH_04_v2	675957	678077	5	-0.491227
PKNH_1338700 : glutathione	PKNH_13_v2	1701292	1702068	10	-0.491289
PKNH_1242400 : triosephosphate	PKNH_12_v2	1880747	1881673	10	-0.491289
PKNH_0118100 : Plasmodium	PKNH_01_v2	847032	848045	20	-0.491856
PKNH_0944200 : conserved	PKNH_09_v2	1986975	1988033	21	-0.491961
PKNH_1249000 : conserved	PKNH_12_v2	2209981	2215584	110	-0.491961
PKNH_1431500 : conserved	PKNH_14_v2	1384788	1387103	67	-0.492301
PKNH_0830400 : conserved	PKNH_08_v2	1386683	1387581	28	-0.492543
PKNH_1310600 : conserved	PKNH_13_v2	487910	489286	33	-0.493775
PKNH_1109500 : glideosome-associated	PKNH_11_v2	385867	394030	186	-0.494156
PKNH_1467500 : dipeptidyl	PKNH_14_v2	2989507	2992642	15	-0.494389
PKNH_1427500 : conserved	PKNH_14_v2	1181601	1181816	4	-0.494561
PKNH_1324500 : conserved	PKNH_13_v2	1099894	1100751	12	-0.495303
PKNH_1442600 : phospholipid-transporting	PKNH_14_v2	1849764	1855475	101	-0.495572
PKNH_0715100 : N-glycosylase/DNA	PKNH_07_v2	685283	687286	62	-0.496184
PKNH_1416400 : tRNA	PKNH_14_v2	735382	736332	24	-0.496291
PKNH_0703000 : dynein	PKNH_07_v2	165790	183123	384	-0.497328
PKNH_1127700 : RNA	PKNH_11_v2	1320815	1322059	37	-0.498322
PKNH_0401800 : conserved	PKNH_04_v2	85255	86616	32	-0.499515
PKNH_1334200 : vacuolar	PKNH_13_v2	1537039	1541462	124	-0.50013
PKNH_1466900 : conserved	PKNH_14_v2	2972952	2973506	14	-0.500194
PKNH_0101400 : conserved	PKNH_01_v2	61530	65429	124	-0.500843
PKNH_1024300 : conserved	PKNH_10_v2	1103027	1103681	11	-0.50119
PKNH_1266500 : conserved	PKNH_12_v2	2934635	2937451	68	-0.502304
PKNH_1351800 : glycerophosphodiester	PKNH_13_v2	2339529	2341082	51	-0.503279
PKNH_0927800 : major	PKNH_09_v2	1226770	1228527	30	-0.503357
PKNH_1148400 : liver	PKNH_11_v2	2262612	2263538	25	-0.50373
PKNH_0907300 : conserved	PKNH_09_v2	330213	330841	19	-0.504294
PKNH_0935000 : DnaJ	PKNH_09_v2	1551924	1553698	48	-0.504726
PKNH_1436000 : conserved	PKNH_14_v2	1546800	1548986	41	-0.50502
PKNH_1406100 : conserved	PKNH_14_v2	283922	285763	38	-0.505151
PKNH_0804700 : conserved	PKNH_08_v2	239556	241202	50	-0.506016
PKNH_0730800 : protein	PKNH_07_v2	1360850	1365034	77	-0.507077
PKNH_0515800 : cysteine-rich	PKNH_05_v2	709337	710598	37	-0.50796
PKNH_0514300 : 40S	PKNH_05_v2	655925	656836	28	-0.508616
PKNH_1214900 : enkurin	PKNH_12_v2	642258	643079	18	-0.508762
PKNH_1266100 : MSP7-like	PKNH_12_v2	2923393	2924643	11	-0.509182
PKNH_1338100 : YTH	PKNH_13_v2	1676261	1678099	52	-0.509522
PKNH_1309500 : porphobilinogen	PKNH_13_v2	446707	448056	39	-0.5099
PKNH_1333300 : conserved	PKNH_13_v2	1520235	1521984	32	-0.510021
PKNH_0840900 : Plasmodium	PKNH_08_v2	1858804	1859716	28	-0.511018
PKNH_1257400 : aminomethyltransferase%2C	PKNH_12_v2	2587806	2590295	52	-0.511774
PKNH_1420100 : tRNA	PKNH_14_v2	883153	885867	86	-0.512199
PKNH_0209300 : StAR-related	PKNH_02_v2	391390	392820	23	-0.512661
PKNH_1236500 : conserved	PKNH_12_v2	1610656	1612218	28	-0.512683
PKNH_0706400 : conserved	PKNH_07_v2	348632	349216	22	-0.513832
PKNH_1206000 : conserved	PKNH_12_v2	274940	275430	3	-0.513869
PKNH_1253700 : nucleoside	PKNH_12_v2	2411103	2412353	30	-0.514254
PKNH_0212900 : conserved	PKNH_02_v2	563534	564199	19	-0.514979
PKNH_0423800 : conserved	PKNH_04_v2	1076216	1076954	34	-0.515102
PKNH_1313400 : conserved	PKNH_13_v2	630819	632085	19	-0.515435
PKNH_1454500 : conserved	PKNH_14_v2	2386989	2387337	13	-0.516734
PKNH_1006800 : RAP	PKNH_10_v2	311352	313400	68	-0.517055
PKNH_0803100 : RNA-binding	PKNH_08_v2	181259	183772	52	-0.517285
PKNH_1017400 : BolA-like	PKNH_10_v2	790810	791070	7	-0.517423
PKNH_1249300 : inner	PKNH_12_v2	2220990	2225273	106	-0.517527
PKNH_1108300 : conserved	PKNH_11_v2	331981	335205	63	-0.517693
PKNH_1429700 : cullin-1%2C	PKNH_14_v2	1290988	1293593	64	-0.517957
PKNH_1317900 : dicarboxylate/tricarboxylate	PKNH_13_v2	799836	800792	23	-0.519395
PKNH_0925900 : conserved	PKNH_09_v2	1150611	1152337	28	-0.52007
PKNH_1438200 : arginine--tRNA	PKNH_14_v2	1631536	1634481	34	-0.5208
PKNH_1121200 : DNA	PKNH_11_v2	1017005	1018880	42	-0.522325
PKNH_1265600 : conserved	PKNH_12_v2	2906185	2911084	111	-0.52309
PKNH_0827500 : conserved	PKNH_08_v2	1281803	1282549	22	-0.523317
PKNH_0714300 : conserved	PKNH_07_v2	652393	654290	38	-0.523565
PKNH_0706200 : conserved	PKNH_07_v2	337623	342932	121	-0.523898
PKNH_0816300 : conserved	PKNH_08_v2	730225	731706	34	-0.524041
PKNH_0612600 : RING	PKNH_06_v2	555788	556606	23	-0.524314
PKNH_1422900 : histone	PKNH_14_v2	1019805	1020176	5	-0.524343
PKNH_0936400 : hypothetical	PKNH_09_v2	1603036	1603770	9	-0.525032
PKNH_0732800 : TFIIH	PKNH_07_v2	1420207	1423260	49	-0.525176
PKNH_1243700 : DNA	PKNH_12_v2	1946702	1950917	57	-0.525177
PKNH_1254700 : conserved	PKNH_12_v2	2465295	2481383	439	-0.525193
PKNH_1015300 : zinc	PKNH_10_v2	702972	704792	47	-0.525786
PKNH_1436900 : GTP-binding	PKNH_14_v2	1577956	1580451	69	-0.525971
PKNH_1032200 : anaphase-promoting	PKNH_10_v2	1425216	1427477	65	-0.5266
PKNH_0839800 : DNA-directed	PKNH_08_v2	1803514	1804327	14	-0.52676
PKNH_1028300 : UDP-N-acetylglucosamine	PKNH_10_v2	1250203	1251819	45	-0.527125
PKNH_0200800 : Plasmodium	PKNH_02_v2	54107	55187	23	-0.528259
PKNH_1402500 : hypothetical	PKNH_14_v2	110706	111425	17	-0.528308
PKNH_0915500 : DNA	PKNH_09_v2	692215	694812	85	-0.529042
PKNH_1016800 : major	PKNH_10_v2	771356	773575	37	-0.529515
PKNH_1468800 : conserved	PKNH_14_v2	3032535	3034148	25	-0.529688
PKNH_1437700 : conserved	PKNH_14_v2	1603742	1605832	29	-0.529831
PKNH_0607500 : conserved	PKNH_06_v2	350409	352928	20	-0.531363
PKNH_1212100 : conserved	PKNH_12_v2	517948	518679	11	-0.531498
PKNH_0302600 : 6-cysteine	PKNH_03_v2	127527	128636	23	-0.531551
PKNH_1230300 : sortilin%2C	PKNH_12_v2	1348481	1351756	46	-0.532054
PKNH_1271600 : transcriptional	PKNH_12_v2	3112636	3113541	15	-0.532212
PKNH_1208100 : dihydroorotase%2C	PKNH_12_v2	368850	369935	31	-0.532582
PKNH_0412400 : conserved	PKNH_04_v2	539128	540699	3	-0.532729
PKNH_0303900 : conserved	PKNH_03_v2	211780	212094	8	-0.532791
PKNH_0214700 : dynein	PKNH_02_v2	634238	634531	8	-0.532791
PKNH_1304900 : HAD	PKNH_13_v2	206012	206917	32	-0.533433
PKNH_1145300 : hypothetical	PKNH_11_v2	2120844	2122156	24	-0.533453
PKNH_1352700 : DNA	PKNH_13_v2	2381178	2385775	122	-0.534203
PKNH_1321800 : magnesium	PKNH_13_v2	969902	972172	48	-0.534353
PKNH_0841100 : Plasmodium	PKNH_08_v2	1868579	1869671	22	-0.534896
PKNH_1319300 : SAYSvFN	PKNH_13_v2	850335	850802	14	-0.53505
PKNH_1215400 : protein	PKNH_12_v2	674910	677731	59	-0.536384
PKNH_0503500 : adenylate	PKNH_05_v2	155484	156302	31	-0.536411
PKNH_1418600 : nucleolar	PKNH_14_v2	824198	826951	89	-0.536418
PKNH_1231000 : elongation	PKNH_12_v2	1381788	1384286	47	-0.536581
PKNH_0214400 : mRNA	PKNH_02_v2	624781	627192	71	-0.536947
PKNH_1137600 : conserved	PKNH_11_v2	1709110	1709814	19	-0.537124
PKNH_0825300 : kinetochore	PKNH_08_v2	1162782	1164152	34	-0.537155
PKNH_0930800 : pre-mRNA-splicing	PKNH_09_v2	1346112	1347560	51	-0.537325
PKNH_1137100 : nucleolar	PKNH_11_v2	1697969	1700095	65	-0.53736
PKNH_0308100 : erythrocyte	PKNH_03_v2	381689	383465	31	-0.537769
PKNH_0601100 : early	PKNH_06_v2	49859	50311	20	-0.538743
PKNH_1337100 : mannose-1-phosphate	PKNH_13_v2	1639061	1640571	30	-0.539113
PKNH_0207300 : conserved	PKNH_02_v2	307309	308050	14	-0.539449
PKNH_1016400 : 60S	PKNH_10_v2	743790	744784	19	-0.539797
PKNH_0803200 : conserved	PKNH_08_v2	188703	189314	10	-0.540961
PKNH_1270100 : DnaJ	PKNH_12_v2	3048697	3050453	28	-0.540999
PKNH_1433200 : DNA-directed	PKNH_14_v2	1467216	1467940	7	-0.542009
PKNH_1355800 : 26S	PKNH_13_v2	2492092	2493939	49	-0.542187
PKNH_1427600 : Plasmodium	PKNH_14_v2	1184582	1185326	3	-0.542698
PKNH_1240500 : vacuolar-sorting	PKNH_12_v2	1791333	1792460	15	-0.543349
PKNH_1404700 : small	PKNH_14_v2	226921	227550	13	-0.543532
PKNH_1443900 : cytochrome	PKNH_14_v2	1911902	1913626	21	-0.543681
PKNH_1264000 : exonuclease%2C	PKNH_12_v2	2858955	2861747	60	-0.543754
PKNH_1141100 : zinc	PKNH_11_v2	1922083	1924189	26	-0.543962
PKNH_0943600 : bicoid-interacting	PKNH_09_v2	1969728	1970990	41	-0.544011
PKNH_1327200 : mitogen-activated	PKNH_13_v2	1269464	1271542	39	-0.544149
PKNH_1402700 : conserved	PKNH_14_v2	117586	126018	184	-0.544424
PKNH_1125500 : N-acetylglucosaminylphosphatidylinositol	PKNH_11_v2	1211211	1212758	51	-0.544511
PKNH_1207600 : conserved	PKNH_12_v2	352329	355022	51	-0.545752
PKNH_0914800 : deubiquinating/deneddylating	PKNH_09_v2	670385	671740	42	-0.546837
PKNH_1439200 : zinc	PKNH_14_v2	1681741	1683237	36	-0.547266
PKNH_0705200 : ATP-dependent	PKNH_07_v2	279250	281760	40	-0.547375
PKNH_0821000 : CPW-WPC	PKNH_08_v2	947163	948845	41	-0.547656
PKNH_1304400 : conserved	PKNH_13_v2	190452	191435	8	-0.548174
PKNH_1231900 : conserved	PKNH_12_v2	1419929	1420623	17	-0.548333
PKNH_0614400 : conserved	PKNH_06_v2	639211	642273	74	-0.548499
PKNH_0943900 : ribosome	PKNH_09_v2	1978877	1980796	63	-0.548693
PKNH_1233400 : conserved	PKNH_12_v2	1482850	1483782	13	-0.548839
PKNH_0303400 : liver	PKNH_03_v2	174416	183424	88	-0.549386
PKNH_1304200 : conserved	PKNH_13_v2	186532	187386	29	-0.549617
PKNH_1126100 : conserved	PKNH_11_v2	1239138	1240211	16	-0.549835
PKNH_0308000 : actin-like	PKNH_03_v2	378326	380508	50	-0.549916
PKNH_0110800 : tyrosine--tRNA	PKNH_01_v2	504169	505789	14	-0.551068
PKNH_1462100 : rabGDI	PKNH_14_v2	2778191	2780221	31	-0.551188
PKNH_0702300 : ubiquitin	PKNH_07_v2	126657	131480	129	-0.55137
PKNH_0713400 : ATP-dependent	PKNH_07_v2	621003	625256	103	-0.551666
PKNH_1212200 : translation	PKNH_12_v2	520098	520601	9	-0.551726
PKNH_1348000 : WD	PKNH_13_v2	2147291	2159545	241	-0.551918
PKNH_1234700 : inner	PKNH_12_v2	1541036	1541689	32	-0.551923
PKNH_0913000 : knowpain-2	PKNH_09_v2	569830	571269	29	-0.552043
PKNH_1303700 : conserved	PKNH_13_v2	171655	173199	11	-0.552262
PKNH_0106600 : conserved	PKNH_01_v2	344790	345125	6	-0.553183
PKNH_1248200 : vacuolar	PKNH_12_v2	2172001	2175071	62	-0.553885
PKNH_0409800 : GAF	PKNH_04_v2	428276	432100	81	-0.554678
PKNH_1029300 : conserved	PKNH_10_v2	1309634	1310736	39	-0.554748
PKNH_1145900 : DNA	PKNH_11_v2	2138015	2142657	122	-0.554817
PKNH_1415700 : conserved	PKNH_14_v2	711479	712381	18	-0.554842
PKNH_1353500 : adenylyl	PKNH_13_v2	2411901	2417867	126	-0.555263
PKNH_1451400 : conserved	PKNH_14_v2	2255834	2258917	62	-0.555702
PKNH_1345600 : AAA	PKNH_13_v2	2043013	2046414	88	-0.556265
PKNH_1204000 : dihydrofolate	PKNH_12_v2	201634	203535	41	-0.556381
PKNH_1010300 : inner	PKNH_10_v2	459641	461092	30	-0.55707
PKNH_0400700 : Plasmodium	PKNH_04_v2	45678	47665	35	-0.557303
PKNH_0417400 : protein	PKNH_04_v2	749998	751386	19	-0.557304
PKNH_1120000 : amino	PKNH_11_v2	926947	929094	41	-0.557424
PKNH_1128800 : inner	PKNH_11_v2	1354918	1356774	43	-0.557514
PKNH_0905200 : conserved	PKNH_09_v2	251953	255195	88	-0.557558
PKNH_0819900 : histone	PKNH_08_v2	897851	898805	9	-0.557993
PKNH_1453900 : conserved	PKNH_14_v2	2366186	2367280	24	-0.558249
PKNH_0814500 : MO15-related	PKNH_08_v2	651500	652480	24	-0.558459
PKNH_1010100 : pre-mRNA-splicing	PKNH_10_v2	456116	456945	19	-0.558763
PKNH_0703600 : coatomer	PKNH_07_v2	210205	213231	86	-0.559106
PKNH_0914500 : heat	PKNH_09_v2	653983	657234	46	-0.559211
PKNH_0505300 : lysine	PKNH_05_v2	205590	206654	23	-0.55931
PKNH_1411300 : ribosomal	PKNH_14_v2	506478	507386	20	-0.559775
PKNH_0107700 : cg1	PKNH_01_v2	382554	385718	93	-0.560012
PKNH_1424300 : calcium/calmodulin-dependent	PKNH_14_v2	1062511	1064669	35	-0.561339
PKNH_1437900 : AP-2	PKNH_14_v2	1616352	1618172	39	-0.561904
PKNH_0707800 : small	PKNH_07_v2	403991	404677	10	-0.562135
PKNH_1324400 : Plasmodium	PKNH_13_v2	1095437	1096823	25	-0.562309
PKNH_1241200 : conserved	PKNH_12_v2	1826230	1826943	17	-0.562346
PKNH_0504400 : ribosome	PKNH_05_v2	179393	180823	33	-0.56331
PKNH_1125900 : CPW-WPC	PKNH_11_v2	1234035	1235854	3	-0.56351
PKNH_1303100 : signal	PKNH_13_v2	150884	151501	8	-0.563736
PKNH_1414300 : Maf-like	PKNH_14_v2	654015	654842	16	-0.563755
PKNH_1107200 : 6-cysteine	PKNH_11_v2	294209	296884	66	-0.563849
PKNH_0804600 : conserved	PKNH_08_v2	237515	238401	9	-0.564224
PKNH_0612400 : methyltransferase%2C	PKNH_06_v2	548961	552595	44	-0.564328
PKNH_1443300 : hypothetical	PKNH_14_v2	1886137	1887252	25	-0.565481
PKNH_0211400 : dolichyl-diphosphooligosaccharide--protein	PKNH_02_v2	494782	495474	11	-0.565795
PKNH_0933000 : coatomer	PKNH_09_v2	1465466	1467019	35	-0.567055
PKNH_1325800 : Plasmodium	PKNH_13_v2	1198882	1201946	26	-0.56719
PKNH_0114600 : tRNA	PKNH_01_v2	670257	672079	35	-0.567301
PKNH_1416300 : CDP-diacylglycerol--inositol	PKNH_14_v2	731818	733921	30	-0.567357
PKNH_1461800 : hypothetical	PKNH_14_v2	2771780	2772979	32	-0.567565
PKNH_1468400 : conserved	PKNH_14_v2	3018091	3023805	146	-0.56769
PKNH_1265300 : conserved	PKNH_12_v2	2894934	2896698	41	-0.568124
PKNH_0609800 : conserved	PKNH_06_v2	448042	450789	93	-0.570262
PKNH_0732500 : tubulin	PKNH_07_v2	1412804	1414786	56	-0.570302
PKNH_1355900 : conserved	PKNH_13_v2	2494464	2495027	10	-0.570765
PKNH_0805400 : phosducin-like	PKNH_08_v2	259449	260030	8	-0.571115
PKNH_0805700 : PPPDE	PKNH_08_v2	271029	273078	28	-0.572189
PKNH_1265200 : conserved	PKNH_12_v2	2893052	2894032	22	-0.572288
PKNH_1208800 : histone	PKNH_12_v2	389956	394677	138	-0.572423
PKNH_0210300 : nucleoside	PKNH_02_v2	434379	435858	33	-0.572875
PKNH_1456000 : conserved	PKNH_14_v2	2475709	2476881	56	-0.572968
PKNH_1472700 : Plasmodium	PKNH_14_v2	3200187	3200859	6	-0.573509
PKNH_1116800 : DNA	PKNH_11_v2	786666	789497	75	-0.573786
PKNH_0212000 : proteasome	PKNH_02_v2	513912	515092	31	-0.573947
PKNH_1415900 : conserved	PKNH_14_v2	714714	717581	84	-0.57447
PKNH_1026600 : conserved	PKNH_10_v2	1196169	1196770	10	-0.574508
PKNH_0942100 : conserved	PKNH_09_v2	1899058	1900056	16	-0.574558
PKNH_1267700 : isoleucine--tRNA	PKNH_12_v2	2975231	2978803	81	-0.574618
PKNH_1218700 : glyceraldehyde-3-phosphate	PKNH_12_v2	833310	834681	30	-0.574659
PKNH_0807400 : 26S	PKNH_08_v2	346743	348386	26	-0.574793
PKNH_0305400 : conserved	PKNH_03_v2	264254	264580	13	-0.575027
PKNH_0921100 : RING	PKNH_09_v2	961886	963769	38	-0.576101
PKNH_0813300 : phosphoinositide-specific	PKNH_08_v2	581751	586523	117	-0.576747
PKNH_1137400 : cytoplasmic	PKNH_11_v2	1706450	1707664	50	-0.576799
PKNH_0836200 : conserved	PKNH_08_v2	1621203	1622102	36	-0.577104
PKNH_0311200 : cysteine	PKNH_03_v2	487293	488970	16	-0.577306
PKNH_1234800 : conserved	PKNH_12_v2	1543609	1545158	13	-0.577376
PKNH_0301900 : SET	PKNH_03_v2	93794	98095	148	-0.577834
PKNH_1240300 : ADP-ribosylation	PKNH_12_v2	1789038	1789838	27	-0.578092
PKNH_0608200 : conserved	PKNH_06_v2	380505	382592	53	-0.5781
PKNH_0702200 : prefoldin	PKNH_07_v2	122912	123527	17	-0.578379
PKNH_1106400 : ferrochelatase%2C	PKNH_11_v2	256127	257815	40	-0.578585
PKNH_1026700 : rhomboid	PKNH_10_v2	1198318	1200312	46	-0.578665
PKNH_0115200 : tubulin	PKNH_01_v2	703922	705280	27	-0.578701
PKNH_0111300 : proteasome	PKNH_01_v2	519488	520765	19	-0.578758
PKNH_1136600 : 50S	PKNH_11_v2	1682741	1683606	8	-0.578811
PKNH_1355000 : condensin	PKNH_13_v2	2459325	2464781	117	-0.579072
PKNH_1464400 : conserved	PKNH_14_v2	2886907	2887882	10	-0.579163
PKNH_1127100 : nuclear	PKNH_11_v2	1281658	1286229	93	-0.579219
PKNH_1148100 : SAC3	PKNH_11_v2	2251290	2255839	90	-0.579392
PKNH_1220300 : conserved	PKNH_12_v2	940484	942072	32	-0.579468
PKNH_1111900 : CUGBP	PKNH_11_v2	528800	530492	33	-0.57947
PKNH_0941100 : DnaJ	PKNH_09_v2	1871877	1873033	31	-0.579571
PKNH_1254600 : conserved	PKNH_12_v2	2462546	2464252	55	-0.579604
PKNH_0726600 : conserved	PKNH_07_v2	1178471	1180606	23	-0.580067
PKNH_1143200 : MYND-type	PKNH_11_v2	2010399	2013784	33	-0.580508
PKNH_0613600 : inner	PKNH_06_v2	611599	612817	27	-0.580521
PKNH_0208800 : major	PKNH_02_v2	366753	368672	54	-0.580549
PKNH_0102400 : NOL1/NOP2/sun	PKNH_01_v2	132146	135406	111	-0.581405
PKNH_1234500 : conserved	PKNH_12_v2	1537586	1538611	18	-0.581732
PKNH_1458100 : pre-mRNA-splicing	PKNH_14_v2	2548530	2551688	51	-0.583426
PKNH_1131500 : phosphatidylinositol	PKNH_11_v2	1473544	1477026	82	-0.583656
PKNH_0819200 : ATP-dependent	PKNH_08_v2	871162	873578	64	-0.583808
PKNH_1223200 : conserved	PKNH_12_v2	1026583	1030503	90	-0.585323
PKNH_1210900 : conserved	PKNH_12_v2	464381	470972	204	-0.585453
PKNH_1147200 : cation/H+	PKNH_11_v2	2219880	2221205	29	-0.585609
PKNH_1459800 : ATP-dependent	PKNH_14_v2	2649561	2652137	58	-0.58682
PKNH_1440200 : conserved	PKNH_14_v2	1738352	1740914	60	-0.586824
PKNH_1011100 : AFG1-like	PKNH_10_v2	512744	515502	56	-0.586984
PKNH_1242600 : leucine	PKNH_12_v2	1889916	1891958	34	-0.587071
PKNH_0410300 : conserved	PKNH_04_v2	455931	456848	12	-0.58714
PKNH_1341800 : conserved	PKNH_13_v2	1860034	1861334	43	-0.588968
PKNH_0928900 : armadillo	PKNH_09_v2	1258732	1260454	41	-0.589137
PKNH_1101700 : conserved	PKNH_11_v2	67521	71020	93	-0.589288
PKNH_1434800 : 10	PKNH_14_v2	1513079	1513762	11	-0.589466
PKNH_1336400 : mitochondrial	PKNH_13_v2	1621672	1622349	5	-0.590443
PKNH_1122700 : ankyrin-repeat	PKNH_11_v2	1105547	1110700	127	-0.590647
PKNH_1304700 : hypothetical	PKNH_13_v2	199001	201753	61	-0.590852
PKNH_1309700 : ATP	PKNH_13_v2	450889	451458	15	-0.591067
PKNH_0711600 : conserved	PKNH_07_v2	550930	552843	45	-0.591808
PKNH_1141500 : T-complex	PKNH_11_v2	1952219	1953974	28	-0.592031
PKNH_0114900 : zinc	PKNH_01_v2	693095	695062	44	-0.592473
PKNH_0514900 : conserved	PKNH_05_v2	676317	677369	17	-0.592514
PKNH_1461100 : ATP-dependent	PKNH_14_v2	2752858	2755398	72	-0.592752
PKNH_1023700 : conserved	PKNH_10_v2	1076125	1077198	24	-0.592777
PKNH_1440100 : histone-lysine	PKNH_14_v2	1728985	1734696	135	-0.592855
PKNH_0835500 : 60S	PKNH_08_v2	1607035	1608275	19	-0.593054
PKNH_0508100 : Plasmodium	PKNH_05_v2	351124	352325	19	-0.593202
PKNH_1449600 : vacuolar	PKNH_14_v2	2152937	2155923	95	-0.593556
PKNH_0801100 : conserved	PKNH_08_v2	90556	91869	45	-0.593806
PKNH_0703900 : vacuolar	PKNH_07_v2	232150	233854	39	-0.594584
PKNH_1262100 : conserved	PKNH_12_v2	2779979	2780824	14	-0.594804
PKNH_1253400 : DNA/RNA-binding	PKNH_12_v2	2401908	2403307	26	-0.595243
PKNH_1267800 : eukaryotic	PKNH_12_v2	2979552	2980295	12	-0.595665
PKNH_1241600 : adaptor	PKNH_12_v2	1839430	1841619	49	-0.595954
PKNH_1117400 : V-type	PKNH_11_v2	806898	808258	30	-0.595965
PKNH_1308500 : mitochondrial	PKNH_13_v2	399815	400042	3	-0.59646
PKNH_1003000 : conserved	PKNH_10_v2	163064	168532	167	-0.596498
PKNH_0421300 : mitochondrial	PKNH_04_v2	959971	960459	9	-0.596729
PKNH_1232600 : AP2	PKNH_12_v2	1443583	1446227	61	-0.596855
PKNH_0701100 : ATP-dependent	PKNH_07_v2	62258	69738	161	-0.597279
PKNH_0404200 : autophagy-related	PKNH_04_v2	159090	164444	106	-0.597707
PKNH_0923000 : conserved	PKNH_09_v2	1036464	1037945	38	-0.598217
PKNH_1025200 : conserved	PKNH_10_v2	1143595	1145294	36	-0.598277
PKNH_0728500 : conserved	PKNH_07_v2	1258980	1260683	50	-0.599597
PKNH_0909800 : conserved	PKNH_09_v2	436905	444326	190	-0.600183
PKNH_0903600 : RuvB-like	PKNH_09_v2	182060	183487	35	-0.600839
PKNH_0926600 : conserved	PKNH_09_v2	1181961	1183673	49	-0.601032
PKNH_1419500 : hypothetical	PKNH_14_v2	856886	859309	50	-0.601661
PKNH_1442100 : conserved	PKNH_14_v2	1831476	1833063	42	-0.601818
PKNH_0723200 : proline--tRNA	PKNH_07_v2	995071	996729	52	-0.602359
PKNH_1201700 : conserved	PKNH_12_v2	100698	104066	109	-0.602727
PKNH_0622100 : TFIIH	PKNH_06_v2	979119	982424	67	-0.60331
PKNH_0319600 : type	PKNH_03_v2	880455	881714	49	-0.603387
PKNH_0708600 : SNARE	PKNH_07_v2	447720	449557	31	-0.604132
PKNH_1345500 : glycylpeptide	PKNH_13_v2	2040575	2042438	27	-0.604178
PKNH_1355200 : conserved	PKNH_13_v2	2469687	2472149	65	-0.604762
PKNH_0729100 : diacylglycerol	PKNH_07_v2	1288569	1292884	100	-0.605026
PKNH_0313600 : cysteine	PKNH_03_v2	649910	658294	107	-0.606152
PKNH_0207400 : V-type	PKNH_02_v2	309707	310858	34	-0.606175
PKNH_0711200 : conserved	PKNH_07_v2	539355	541343	39	-0.606269
PKNH_1454200 : splicing	PKNH_14_v2	2377152	2381619	95	-0.606408
PKNH_0701400 : alpha	PKNH_07_v2	86741	88828	36	-0.606509
PKNH_1265500 : conserved	PKNH_12_v2	2903524	2905449	56	-0.606716
PKNH_0622000 : dynamin-like	PKNH_06_v2	975360	977597	46	-0.607654
PKNH_1146300 : mitochondrial	PKNH_11_v2	2160151	2160973	11	-0.607689
PKNH_0205600 : proteasome	PKNH_02_v2	239786	241003	6	-0.607881
PKNH_0313700 : mitochondrial	PKNH_03_v2	660258	660893	10	-0.608008
PKNH_0104500 : importin-7%2C	PKNH_01_v2	262225	265935	114	-0.608416
PKNH_1419900 : ubiquitin	PKNH_14_v2	876508	878574	53	-0.608424
PKNH_1249900 : phosphatidylinositol	PKNH_12_v2	2247276	2250161	89	-0.609449
PKNH_0800400 : Plasmodium	PKNH_08_v2	17010	21537	46	-0.609596
PKNH_1351300 : glideosome	PKNH_13_v2	2321899	2323306	36	-0.609687
PKNH_0417900 : conserved	PKNH_04_v2	760119	761468	48	-0.609755
PKNH_0100700 : conserved	PKNH_01_v2	35490	35976	18	-0.610157
PKNH_0932900 : DNA-directed	PKNH_09_v2	1458840	1463604	118	-0.610447
PKNH_0411900 : 3'exoribonuclease%2C	PKNH_04_v2	511760	513705	43	-0.611232
PKNH_0919500 : peptidase	PKNH_09_v2	841922	846937	94	-0.611343
PKNH_1462600 : conserved	PKNH_14_v2	2788729	2789232	8	-0.611757
PKNH_0614100 : LEM3/CDC50	PKNH_06_v2	631493	633127	51	-0.61204
PKNH_0911500 : mitogen-activated	PKNH_09_v2	510297	511862	43	-0.612327
PKNH_0813700 : translation	PKNH_08_v2	601182	604340	69	-0.612399
PKNH_1350800 : pre-mRNA-splicing	PKNH_13_v2	2299780	2302808	100	-0.613257
PKNH_0839000 : inner	PKNH_08_v2	1773288	1774832	29	-0.613312
PKNH_0404700 : conserved	PKNH_04_v2	183667	184443	27	-0.613602
PKNH_0835200 : conserved	PKNH_08_v2	1598353	1600097	27	-0.613686
PKNH_1257600 : conserved	PKNH_12_v2	2596657	2618100	618	-0.614198
PKNH_0909300 : endonuclease/exonuclease/phosphatase	PKNH_09_v2	423430	426220	86	-0.614272
PKNH_1414900 : conserved	PKNH_14_v2	686069	687499	50	-0.614298
PKNH_0204700 : LCCL	PKNH_02_v2	200878	204210	91	-0.614524
PKNH_0112400 : DnaJ	PKNH_01_v2	560462	562801	58	-0.615061
PKNH_0516300 : tryptophan-rich	PKNH_05_v2	731341	732586	13	-0.615104
PKNH_1113000 : zinc	PKNH_11_v2	607870	609654	41	-0.615219
PKNH_1007900 : S-adenosyl-L-methionine-dependent	PKNH_10_v2	363569	366157	63	-0.615431
PKNH_1402800 : deoxyhypusine	PKNH_14_v2	128986	130026	21	-0.615676
PKNH_1222500 : OPA3-like	PKNH_12_v2	1005039	1005605	8	-0.616234
PKNH_0910000 : conserved	PKNH_09_v2	447106	449778	63	-0.616406
PKNH_1332800 : conserved	PKNH_13_v2	1505199	1506553	24	-0.616418
PKNH_1007600 : structural	PKNH_10_v2	338455	343909	144	-0.616443
PKNH_0708100 : exportin-7%2C	PKNH_07_v2	415185	419606	95	-0.616498
PKNH_1415000 : conserved	PKNH_14_v2	688496	689052	23	-0.616585
PKNH_1103500 : alanine--tRNA	PKNH_11_v2	138229	141771	107	-0.618281
PKNH_1302900 : origin	PKNH_13_v2	145272	148721	106	-0.618425
PKNH_1200700 : conserved	PKNH_12_v2	66783	68008	28	-0.618573
PKNH_0840500 : ABC	PKNH_08_v2	1836780	1840850	66	-0.618745
PKNH_1413500 : eukaryotic	PKNH_14_v2	614423	618192	95	-0.619019
PKNH_1221600 : kelch	PKNH_12_v2	977806	979740	44	-0.619603
PKNH_0621800 : ADP/ATP	PKNH_06_v2	965844	966749	17	-0.619698
PKNH_1343600 : atypical	PKNH_13_v2	1939556	1947140	190	-0.620345
PKNH_0405000 : palmitoyltransferase	PKNH_04_v2	194938	197220	16	-0.620409
PKNH_1350100 : conserved	PKNH_13_v2	2263142	2264357	11	-0.621116
PKNH_0822400 : E3	PKNH_08_v2	1019340	1019666	5	-0.621571
PKNH_1206500 : conserved	PKNH_12_v2	288600	292957	120	-0.621891
PKNH_1028900 : centrosomal	PKNH_10_v2	1293541	1298688	159	-0.622013
PKNH_0811200 : proteasome	PKNH_08_v2	494151	494963	7	-0.622841
PKNH_0103200 : phosphopantetheine	PKNH_01_v2	203710	207471	99	-0.624122
PKNH_1451000 : pre-mRNA-splicing	PKNH_14_v2	2210527	2213709	99	-0.624802
PKNH_1023100 : topoisomerase	PKNH_10_v2	1046940	1049714	53	-0.624987
PKNH_0810800 : inner	PKNH_08_v2	482164	483257	16	-0.625092
PKNH_1012600 : phosphomethylpyrimidine	PKNH_10_v2	568358	569347	31	-0.625228
PKNH_0312200 : conserved	PKNH_03_v2	541123	542394	28	-0.626358
PKNH_1270500 : conserved	PKNH_12_v2	3055600	3057258	43	-0.626371
PKNH_1267100 : conserved	PKNH_12_v2	2956735	2957913	25	-0.626875
PKNH_1227500 : ribosomal	PKNH_12_v2	1231744	1232448	10	-0.62706
PKNH_1446200 : ataxin-3%2C	PKNH_14_v2	1999682	2001728	33	-0.627247
PKNH_1223900 : conserved	PKNH_12_v2	1051927	1061931	277	-0.627296
PKNH_1313200 : perforin-like	PKNH_13_v2	623292	625349	63	-0.627631
PKNH_1428600 : conserved	PKNH_14_v2	1229387	1236691	209	-0.628733
PKNH_0303200 : protein	PKNH_03_v2	161971	167246	141	-0.628894
PKNH_0837300 : conserved	PKNH_08_v2	1660699	1661581	27	-0.629358
PKNH_1329200 : diphthamide	PKNH_13_v2	1338946	1341066	49	-0.629403
PKNH_1334300 : conserved	PKNH_13_v2	1544594	1548847	117	-0.629459
PKNH_1423000 : MAATS1	PKNH_14_v2	1023447	1025354	71	-0.630258
PKNH_0928800 : structural	PKNH_09_v2	1251740	1256602	116	-0.630617
PKNH_1419600 : translocation	PKNH_14_v2	862382	864466	37	-0.631045
PKNH_0619100 : ubiquitin-conjugating	PKNH_06_v2	862382	864466	37	-0.631045
PKNH_0212100 : mTERF	PKNH_02_v2	515817	517922	47	-0.631128
PKNH_0910700 : protein	PKNH_09_v2	485885	486616	16	-0.631595
PKNH_1009900 : multidrug	PKNH_10_v2	438000	442394	105	-0.631611
PKNH_1353000 : GTPase-activating	PKNH_13_v2	2391061	2394826	109	-0.631671
PKNH_1427900 : U1	PKNH_14_v2	1204473	1205159	9	-0.632067
PKNH_0608300 : conserved	PKNH_06_v2	384318	386405	26	-0.632138
PKNH_1306600 : DNA-directed	PKNH_13_v2	303881	308086	107	-0.633457
PKNH_0201300 : Plasmodium	PKNH_02_v2	79854	82666	27	-0.633568
PKNH_0820200 : conserved	PKNH_08_v2	911232	912604	10	-0.633622
PKNH_1139400 : SNARE	PKNH_11_v2	1819244	1820603	21	-0.634107
PKNH_1226600 : hemolysin	PKNH_12_v2	1202702	1203702	15	-0.634335
PKNH_0837000 : ubiquitin-conjugating	PKNH_08_v2	1643778	1644678	15	-0.634611
PKNH_1332600 : transcription	PKNH_13_v2	1500508	1501032	7	-0.635301
PKNH_0718600 : conserved	PKNH_07_v2	817874	821386	96	-0.635396
PKNH_1218800 : cytochrome	PKNH_12_v2	839393	840891	18	-0.635424
PKNH_0719800 : ribosome	PKNH_07_v2	859290	860749	16	-0.635618
PKNH_0504100 : conserved	PKNH_05_v2	171651	175665	99	-0.636374
PKNH_1266700 : conserved	PKNH_12_v2	2941658	2945735	108	-0.636636
PKNH_1302200 : dynein	PKNH_13_v2	93308	115990	505	-0.638291
PKNH_1002500 : phosphoenolpyruvate/phosphate	PKNH_10_v2	123219	124823	55	-0.638575
PKNH_1260000 : 60S	PKNH_12_v2	2716973	2718351	36	-0.638602
PKNH_1426500 : GDP-mannose	PKNH_14_v2	1140317	1141390	25	-0.638616
PKNH_0817000 : Rh5	PKNH_08_v2	756206	759496	105	-0.638691
PKNH_0724200 : protein	PKNH_07_v2	1041853	1047467	74	-0.638726
PKNH_0810000 : DNA2/NAM7	PKNH_08_v2	455695	460899	149	-0.638824
PKNH_1448100 : hypothetical	PKNH_14_v2	2076902	2080017	78	-0.639029
PKNH_1335800 : conserved	PKNH_13_v2	1610404	1611321	32	-0.639557
PKNH_1426100 : DNA/RNA-binding	PKNH_14_v2	1129156	1129857	21	-0.639721
PKNH_0836300 : FAD-dependent	PKNH_08_v2	1622626	1624545	55	-0.640387
PKNH_1021600 : prefoldin	PKNH_10_v2	961371	962325	9	-0.640537
PKNH_0711100 : elongation	PKNH_07_v2	537645	538490	21	-0.641775
PKNH_1201500 : conserved	PKNH_12_v2	93090	96404	29	-0.642341
PKNH_0206300 : carbon	PKNH_02_v2	274411	276580	32	-0.642358
PKNH_0506300 : GTP-binding	PKNH_05_v2	248567	250438	42	-0.642439
PKNH_1125100 : sphingomyelin	PKNH_11_v2	1194058	1195263	23	-0.64266
PKNH_1148000 : conserved	PKNH_11_v2	2247164	2248492	35	-0.643125
PKNH_1331900 : conserved	PKNH_13_v2	1469431	1475335	157	-0.64349
PKNH_1342000 : protein	PKNH_13_v2	1871824	1874475	71	-0.643843
PKNH_0827100 : zinc	PKNH_08_v2	1256747	1257523	13	-0.644533
PKNH_1323600 : prolyl	PKNH_13_v2	1041092	1042591	37	-0.644599
PKNH_1423900 : Plasmodium	PKNH_14_v2	1050972	1052345	23	-0.644761
PKNH_1024600 : alpha-soluble	PKNH_10_v2	1113735	1115424	48	-0.645319
PKNH_0417000 : conserved	PKNH_04_v2	729430	736539	177	-0.645359
PKNH_0513800 : steroid	PKNH_05_v2	615581	617134	32	-0.645811
PKNH_1339700 : calmodulin%2C	PKNH_13_v2	1728639	1729049	8	-0.646399
PKNH_1119400 : conserved	PKNH_11_v2	886300	888222	53	-0.647359
PKNH_0908400 : actin-like	PKNH_09_v2	402088	403910	43	-0.647805
PKNH_1326200 : Plasmodium	PKNH_13_v2	1218635	1219704	18	-0.648006
PKNH_0616800 : ribosome	PKNH_06_v2	746863	749120	56	-0.648836
PKNH_1031300 : conserved	PKNH_10_v2	1392613	1396316	78	-0.648903
PKNH_0702000 : conserved	PKNH_07_v2	110724	119439	199	-0.64895
PKNH_1245100 : proteasome	PKNH_12_v2	2019491	2020741	29	-0.649089
PKNH_1430400 : protein	PKNH_14_v2	1321720	1325229	48	-0.649766
PKNH_0301700 : pre-mRNA-splicing	PKNH_03_v2	79446	82352	84	-0.649979
PKNH_0814600 : conserved	PKNH_08_v2	654105	657806	76	-0.650324
PKNH_0902100 : WD	PKNH_09_v2	121971	123716	62	-0.650456
PKNH_0614500 : RAP	PKNH_06_v2	643410	644735	27	-0.650678
PKNH_1271000 : AMP	PKNH_12_v2	3083831	3087049	94	-0.650899
PKNH_0925300 : tRNA	PKNH_09_v2	1129810	1130667	28	-0.650977
PKNH_0419200 : conserved	PKNH_04_v2	837801	841256	88	-0.652099
PKNH_1303900 : conserved	PKNH_13_v2	177164	178825	50	-0.652385
PKNH_1356300 : choline	PKNH_13_v2	2509465	2510790	23	-0.652399
PKNH_1441600 : diphthine--ammonia	PKNH_14_v2	1796193	1799198	66	-0.652443
PKNH_1347400 : ribosome	PKNH_13_v2	2122997	2125467	53	-0.652621
PKNH_0726500 : conserved	PKNH_07_v2	1175494	1176594	36	-0.652929
PKNH_1337400 : pantothenate	PKNH_13_v2	1649156	1651374	35	-0.653108
PKNH_0921200 : translation	PKNH_09_v2	965833	967610	40	-0.653368
PKNH_0103500 : mRNA	PKNH_01_v2	215563	218990	83	-0.654833
PKNH_0621100 : conserved	PKNH_06_v2	929707	930926	14	-0.655084
PKNH_1233600 : conserved	PKNH_12_v2	1488245	1496632	244	-0.655538
PKNH_0403500 : conserved	PKNH_04_v2	137432	138098	11	-0.655972
PKNH_0725300 : HSP90	PKNH_07_v2	1134552	1135207	7	-0.656049
PKNH_1453300 : sentrin-specific	PKNH_14_v2	2334871	2338377	91	-0.656204
PKNH_0116900 : glutamate	PKNH_01_v2	776752	780354	100	-0.656261
PKNH_1025600 : 6-cysteine	PKNH_10_v2	1161715	1162869	33	-0.656492
PKNH_1206800 : nucleoside-diphosphatase%2C	PKNH_12_v2	320616	322797	43	-0.656737
PKNH_0104800 : conserved	PKNH_01_v2	274391	274980	4	-0.656846
PKNH_1205800 : beta-hydroxyacyl-ACP	PKNH_12_v2	270219	271232	15	-0.657311
PKNH_1424000 : 4-nitrophenylphosphatase%2C	PKNH_14_v2	1053878	1054822	19	-0.657769
PKNH_0203700 : selenocysteine-specific	PKNH_02_v2	178918	181026	53	-0.657811
PKNH_0702800 : nucleoporin	PKNH_07_v2	149951	156569	135	-0.657825
PKNH_0728800 : merozoite	PKNH_07_v2	1269149	1274773	142	-0.6583
PKNH_1024900 : pre-mRNA-processing	PKNH_10_v2	1129120	1133184	94	-0.658431
PKNH_0825800 : inorganic	PKNH_08_v2	1201181	1202518	30	-0.658569
PKNH_1447200 : elongator	PKNH_14_v2	2045120	2048470	83	-0.658635
PKNH_1418900 : glycerol-3-phosphate	PKNH_14_v2	833258	834514	42	-0.659368
PKNH_1102300 : conserved	PKNH_11_v2	98990	100549	45	-0.659396
PKNH_1237800 : eukaryotic	PKNH_12_v2	1657178	1661894	111	-0.65948
PKNH_1233700 : ubiquitin-protein	PKNH_12_v2	1497817	1500492	45	-0.65991
PKNH_0927900 : phosphoacetylglucosamine	PKNH_09_v2	1229325	1231664	75	-0.660021
PKNH_0910200 : conserved	PKNH_09_v2	453305	454180	26	-0.660354
PKNH_0404900 : DEAD/DEAH	PKNH_04_v2	188641	193377	82	-0.660763
PKNH_0815100 : FAD	PKNH_08_v2	688723	689727	34	-0.661683
PKNH_1032000 : conserved	PKNH_10_v2	1417355	1418799	29	-0.662543
PKNH_0600800 : Plasmodium	PKNH_06_v2	38421	39504	33	-0.662551
PKNH_0834900 : conserved	PKNH_08_v2	1584197	1586095	35	-0.662821
PKNH_0407900 : protein	PKNH_04_v2	344424	345732	26	-0.663056
PKNH_1445300 : conserved	PKNH_14_v2	1964816	1966594	58	-0.663498
PKNH_1424400 : secreted	PKNH_14_v2	1065805	1066935	21	-0.663745
PKNH_0823900 : conserved	PKNH_08_v2	1094535	1096572	70	-0.664213
PKNH_0901700 : syntaxin%2C	PKNH_09_v2	102611	104488	21	-0.664607
PKNH_0606900 : kelch	PKNH_06_v2	311993	314650	77	-0.664845
PKNH_1257800 : UDP-N-acetylglucosamine	PKNH_12_v2	2625220	2626851	42	-0.665085
PKNH_0945600 : ATP	PKNH_09_v2	2068284	2068994	11	-0.665155
PKNH_0930400 : T-complex	PKNH_09_v2	1329314	1331117	36	-0.665913
PKNH_0405200 : DNA-directed	PKNH_04_v2	201690	205871	124	-0.666433
PKNH_0701200 : conserved	PKNH_07_v2	73978	77880	103	-0.66645
PKNH_1311900 : polyubiquitin%2C	PKNH_13_v2	545891	548245	12	-0.667883
PKNH_0815900 : ribonucleoside-diphosphate	PKNH_08_v2	711182	712802	18	-0.668065
PKNH_1030300 : serine/arginine-rich	PKNH_10_v2	1364957	1365940	18	-0.668135
PKNH_1230400 : calcineurin	PKNH_12_v2	1355090	1356529	9	-0.66863
PKNH_1269000 : conserved	PKNH_12_v2	3011551	3013485	28	-0.668799
PKNH_1313900 : RNA-binding	PKNH_13_v2	653545	655176	25	-0.669276
PKNH_0403400 : calcium-dependent	PKNH_04_v2	132384	134695	35	-0.669318
PKNH_0916400 : myosin	PKNH_09_v2	724883	729818	73	-0.669419
PKNH_1265900 : MSP7-like	PKNH_12_v2	2918614	2919441	26	-0.669504
PKNH_0935600 : conserved	PKNH_09_v2	1574459	1575757	39	-0.669583
PKNH_0816800 : conserved	PKNH_08_v2	749101	751612	82	-0.670008
PKNH_1327600 : PhIL1	PKNH_13_v2	1286465	1287514	32	-0.670268
PKNH_0509100 : CDGSH	PKNH_05_v2	384367	384630	4	-0.670314
PKNH_0820000 : ATP-dependent	PKNH_08_v2	902067	903498	39	-0.670435
PKNH_1261100 : nucleolar	PKNH_12_v2	2750052	2752751	82	-0.670479
PKNH_0102100 : conserved	PKNH_01_v2	95823	107594	329	-0.670832
PKNH_1100600 : tryptophan-rich	PKNH_11_v2	35746	37667	21	-0.671001
PKNH_1127600 : cytochrome	PKNH_11_v2	1318992	1319716	16	-0.671272
PKNH_0413500 : cysteine	PKNH_04_v2	590286	592456	21	-0.671767
PKNH_1204100 : snare	PKNH_12_v2	204254	205054	15	-0.6722
PKNH_0514600 : eukaryotic	PKNH_05_v2	669032	670204	25	-0.672299
PKNH_0807500 : conserved	PKNH_08_v2	351567	354431	50	-0.672405
PKNH_1147400 : dihydroorotate	PKNH_11_v2	2228870	2230540	40	-0.672521
PKNH_1017200 : RAP	PKNH_10_v2	783093	785925	78	-0.672602
PKNH_1445800 : conserved	PKNH_14_v2	1983802	1986818	90	-0.672915
PKNH_1355400 : U2	PKNH_13_v2	2480538	2484002	65	-0.672919
PKNH_1310900 : small	PKNH_13_v2	499472	499599	5	-0.673311
PKNH_0513400 : conserved	PKNH_05_v2	601621	603039	28	-0.673421
PKNH_1215700 : dynein	PKNH_12_v2	686413	706527	489	-0.673487
PKNH_0422500 : conserved	PKNH_04_v2	1008714	1009646	15	-0.675433
PKNH_0923900 : threonine--tRNA	PKNH_09_v2	1064363	1067029	57	-0.675767
PKNH_1204800 : asparagine	PKNH_12_v2	240583	243981	91	-0.675788
PKNH_1129500 : DnaJ	PKNH_11_v2	1376608	1377708	27	-0.676733
PKNH_0200600 : Plasmodium	PKNH_02_v2	45208	46710	34	-0.677339
PKNH_1028400 : actin-like	PKNH_10_v2	1254009	1255751	38	-0.677374
PKNH_0100800 : chitinase%2C	PKNH_01_v2	45508	47607	15	-0.677778
PKNH_0803500 : ADP/ATP	PKNH_08_v2	198551	199975	34	-0.67971
PKNH_1104800 : nucleoside	PKNH_11_v2	201035	201484	13	-0.680127
PKNH_1253300 : conserved	PKNH_12_v2	2394912	2397822	78	-0.680249
PKNH_0508500 : glutamyl-tRNA(Gln)	PKNH_05_v2	364476	366431	61	-0.680455
PKNH_0825100 : protein	PKNH_08_v2	1156327	1157222	14	-0.680939
PKNH_0204600 : cleavage	PKNH_02_v2	199721	200494	18	-0.681569
PKNH_0903900 : exonuclease%2C	PKNH_09_v2	189499	192604	40	-0.6817
PKNH_1332200 : ABC	PKNH_13_v2	1489131	1491185	45	-0.681715
PKNH_0838500 : circumsporozoite	PKNH_08_v2	1757461	1758552	4	-0.681928
PKNH_1015900 : FACT	PKNH_10_v2	724238	727678	80	-0.681952
PKNH_1338200 : glutathione	PKNH_13_v2	1679299	1681333	60	-0.683233
PKNH_1124100 : conserved	PKNH_11_v2	1157555	1157836	10	-0.683324
PKNH_0302000 : conserved	PKNH_03_v2	98726	99249	11	-0.683401
PKNH_1453600 : helicase%2C	PKNH_14_v2	2353634	2359543	173	-0.683767
PKNH_0734600 : conserved	PKNH_07_v2	1477412	1478282	26	-0.683904
PKNH_0203100 : transcription	PKNH_02_v2	155038	156458	21	-0.684079
PKNH_0204800 : photosensitized	PKNH_02_v2	205490	206245	13	-0.684339
PKNH_0807600 : zinc	PKNH_08_v2	356976	358502	30	-0.684356
PKNH_1102000 : conserved	PKNH_11_v2	84085	90360	152	-0.684588
PKNH_1428300 : sporozoite	PKNH_14_v2	1221274	1222605	43	-0.685106
PKNH_0918700 : palmitoyltransferase	PKNH_09_v2	811804	813517	22	-0.685109
PKNH_0815700 : heat	PKNH_08_v2	704495	706449	37	-0.685386
PKNH_0114400 : peptidyl-prolyl	PKNH_01_v2	660151	660903	8	-0.685494
PKNH_1023600 : conserved	PKNH_10_v2	1072417	1075437	52	-0.685802
PKNH_1268200 : nucleotidyltransferase%2C	PKNH_12_v2	2987434	2989899	62	-0.68601
PKNH_1217400 : conserved	PKNH_12_v2	774406	776871	69	-0.686806
PKNH_0906500 : conserved	PKNH_09_v2	310559	311899	23	-0.686849
PKNH_1336100 : copper	PKNH_13_v2	1615740	1617338	28	-0.686976
PKNH_0835900 : T-complex	PKNH_08_v2	1615740	1617338	28	-0.686976
PKNH_1231500 : S-adenosylmethionine-dependent	PKNH_12_v2	1399613	1401265	42	-0.687096
PKNH_0104600 : conserved	PKNH_01_v2	266204	271879	128	-0.687218
PKNH_1025100 : guanidine	PKNH_10_v2	1136729	1143376	163	-0.687309
PKNH_1257700 : kelch	PKNH_12_v2	2621596	2623734	39	-0.688074
PKNH_1426600 : ABC	PKNH_14_v2	1142448	1146263	97	-0.688377
PKNH_1202700 : conserved	PKNH_12_v2	146112	147190	16	-0.688768
PKNH_1435300 : conserved	PKNH_14_v2	1525756	1526859	22	-0.689008
PKNH_1346300 : p1/s1	PKNH_13_v2	2077039	2078037	22	-0.689008
PKNH_1011400 : ribosomal	PKNH_10_v2	521923	523667	49	-0.689428
PKNH_1258500 : AP2	PKNH_12_v2	2657504	2668960	340	-0.689627
PKNH_0840100 : N-ethylmaleimide-sensitive	PKNH_08_v2	1818038	1820389	49	-0.690808
PKNH_1126400 : tyrosine	PKNH_11_v2	1253791	1259838	156	-0.691207
PKNH_1470400 : conserved	PKNH_14_v2	3103550	3105499	52	-0.691369
PKNH_1345000 : conserved	PKNH_13_v2	2022614	2023241	16	-0.691596
PKNH_1238700 : gamma-tubulin	PKNH_12_v2	1705621	1711140	138	-0.692206
PKNH_0937900 : V-type	PKNH_09_v2	1704036	1705256	38	-0.692518
PKNH_1434500 : thioredoxin	PKNH_14_v2	1505689	1506339	7	-0.692577
PKNH_1259000 : casein	PKNH_12_v2	2685036	2686425	15	-0.692636
PKNH_1027300 : conserved	PKNH_10_v2	1225110	1226144	33	-0.693335
PKNH_1416200 : conserved	PKNH_14_v2	729283	730370	21	-0.693336
PKNH_1354900 : conserved	PKNH_13_v2	2456803	2457879	13	-0.694011
PKNH_1008700 : conserved	PKNH_10_v2	388063	388786	11	-0.694096
PKNH_0110400 : ubiquitin	PKNH_01_v2	487449	488434	20	-0.694331
PKNH_0205300 : mitochondrial	PKNH_02_v2	222692	225387	36	-0.694372
PKNH_1315200 : conserved	PKNH_13_v2	710249	710893	15	-0.695416
PKNH_1259200 : conserved	PKNH_12_v2	2689211	2691799	55	-0.695812
PKNH_1316000 : mitochondrial	PKNH_13_v2	732569	734471	42	-0.696108
PKNH_1213900 : 50S	PKNH_12_v2	609637	610563	27	-0.696186
PKNH_1322500 : mitochondrial	PKNH_13_v2	998849	1000207	39	-0.696308
PKNH_1445200 : ubiquitin-activating	PKNH_14_v2	1960710	1964359	91	-0.697067
PKNH_1237200 : histidine--tRNA	PKNH_12_v2	1639747	1642917	79	-0.697131
PKNH_1332400 : dynein	PKNH_13_v2	1493098	1494954	28	-0.697497
PKNH_1234600 : conserved	PKNH_12_v2	1539732	1540648	33	-0.69805
PKNH_1345200 : conserved	PKNH_13_v2	2028197	2030150	28	-0.698623
PKNH_0929400 : conserved	PKNH_09_v2	1272664	1274202	55	-0.69868
PKNH_1030800 : 4-diphosphocytidyl-2-C-methyl-D-erythritol	PKNH_10_v2	1382711	1384237	49	-0.699343
PKNH_1471700 : tryptophan--tRNA	PKNH_14_v2	3146628	3148768	48	-0.699816
PKNH_1200800 : ribose-phosphate	PKNH_12_v2	69193	70845	18	-0.699935
PKNH_0304100 : conserved	PKNH_03_v2	218919	220391	27	-0.700049
PKNH_0107900 : Cg2	PKNH_01_v2	387811	395286	169	-0.700539
PKNH_0509200 : small	PKNH_05_v2	386418	387564	27	-0.700736
PKNH_1320200 : conserved	PKNH_13_v2	882497	885280	45	-0.701392
PKNH_0415300 : conserved	PKNH_04_v2	663174	665186	37	-0.702217
PKNH_1006600 : ADP-ribosylation	PKNH_10_v2	305509	307794	36	-0.702243
PKNH_0945000 : tubulin--tyrosine	PKNH_09_v2	2035321	2043870	220	-0.702432
PKNH_0814800 : prohibitin%2C	PKNH_08_v2	671940	672791	21	-0.702672
PKNH_1263600 : conserved	PKNH_12_v2	2840324	2842695	50	-0.702708
PKNH_0306400 : conserved	PKNH_03_v2	303898	305779	41	-0.703339
PKNH_1100500 : Plasmodium	PKNH_11_v2	29068	31362	21	-0.704188
PKNH_1257200 : heat	PKNH_12_v2	2577673	2580471	61	-0.704639
PKNH_1243800 : conserved	PKNH_12_v2	1952123	1952956	18	-0.70493
PKNH_1405400 : AP2	PKNH_14_v2	256508	257512	26	-0.704973
PKNH_1428500 : GTPase%2C	PKNH_14_v2	1227331	1229070	53	-0.705533
PKNH_1346900 : plastid	PKNH_13_v2	2093874	2099459	138	-0.70671
PKNH_1327700 : ribosomal	PKNH_13_v2	1290521	1291507	16	-0.706741
PKNH_0704900 : conserved	PKNH_07_v2	265014	268838	131	-0.707789
PKNH_0805300 : conserved	PKNH_08_v2	258047	258916	18	-0.707898
PKNH_1102800 : conserved	PKNH_11_v2	118037	119762	37	-0.707978
PKNH_0107100 : heat	PKNH_01_v2	359232	361904	76	-0.708074
PKNH_0932200 : heat	PKNH_09_v2	1415720	1417711	34	-0.708212
PKNH_0409500 : tyrosine	PKNH_04_v2	419408	422518	79	-0.708426
PKNH_0936100 : conserved	PKNH_09_v2	1587649	1590265	54	-0.70929
PKNH_1404200 : condensin	PKNH_14_v2	207357	210697	89	-0.709472
PKNH_1326000 : Plasmodium	PKNH_13_v2	1208494	1210243	44	-0.70949
PKNH_0710100 : zinc	PKNH_07_v2	507878	509107	30	-0.709678
PKNH_0921900 : beige/BEACH	PKNH_09_v2	991232	995644	133	-0.709854
PKNH_0719300 : conserved	PKNH_07_v2	844713	846470	39	-0.709971
PKNH_1027200 : conserved	PKNH_10_v2	1223336	1224825	29	-0.710357
PKNH_0733500 : cAMP-dependent	PKNH_07_v2	1438225	1439970	33	-0.71053
PKNH_0826400 : conserved	PKNH_08_v2	1220536	1223836	65	-0.710565
PKNH_1347300 : conserved	PKNH_13_v2	2114482	2122171	168	-0.71064
PKNH_0303600 : conserved	PKNH_03_v2	196799	197679	22	-0.711257
PKNH_0932800 : zinc	PKNH_09_v2	1447500	1453322	127	-0.711342
PKNH_1445900 : RAP	PKNH_14_v2	1987511	1991332	74	-0.711827
PKNH_1447700 : NIMA	PKNH_14_v2	2058759	2061756	52	-0.711988
PKNH_1415300 : pinin/SDK/MemA	PKNH_14_v2	694367	696515	25	-0.712078
PKNH_0502700 : conserved	PKNH_05_v2	128608	130446	17	-0.712349
PKNH_1238800 : poly(A)-specific	PKNH_12_v2	1712427	1715000	51	-0.712402
PKNH_0908100 : RNA-binding	PKNH_09_v2	388522	393220	114	-0.712556
PKNH_1337800 : myosin-specific	PKNH_13_v2	1660776	1664249	106	-0.712556
PKNH_1127200 : chorismate	PKNH_11_v2	1287709	1289238	44	-0.712767
PKNH_1026000 : cell	PKNH_10_v2	1174557	1176980	70	-0.712863
PKNH_1130800 : acyl-CoA	PKNH_11_v2	1436435	1440448	113	-0.713222
PKNH_1409700 : U4/U6	PKNH_14_v2	456460	458670	69	-0.71343
PKNH_1127500 : conserved	PKNH_11_v2	1316434	1317970	32	-0.714448
PKNH_0417200 : 5'-3'	PKNH_04_v2	741178	742521	32	-0.715659
PKNH_0920800 : conserved	PKNH_09_v2	937590	943943	214	-0.715704
PKNH_0942000 : mitochondrial	PKNH_09_v2	1897812	1898506	20	-0.71576
PKNH_1430200 : protein	PKNH_14_v2	1312101	1314735	52	-0.716558
PKNH_0622300 : conserved	PKNH_06_v2	985325	991585	169	-0.71711
PKNH_0107800 : glutaredoxin-like	PKNH_01_v2	386441	387421	27	-0.71755
PKNH_0926700 : CCR4-NOT	PKNH_09_v2	1184170	1185846	64	-0.717745
PKNH_0401300 : replication	PKNH_04_v2	74344	77127	60	-0.718043
PKNH_0709900 : inhibitor	PKNH_07_v2	498638	500382	61	-0.71847
PKNH_1008800 : conserved	PKNH_10_v2	389482	393054	91	-0.718707
PKNH_1314800 : conserved	PKNH_13_v2	689344	691575	53	-0.718772
PKNH_0103300 : protein	PKNH_01_v2	207956	211855	73	-0.718838
PKNH_1329000 : ribosomal	PKNH_13_v2	1335598	1336665	16	-0.719756
PKNH_1402300 : gametocyte	PKNH_14_v2	103645	104379	12	-0.719827
PKNH_0718200 : CS	PKNH_07_v2	802857	805670	78	-0.719921
PKNH_1455200 : methyltransferase%2C	PKNH_14_v2	2443085	2445310	36	-0.719949
PKNH_0716600 : ATP-dependent	PKNH_07_v2	740482	742449	54	-0.720598
PKNH_1301900 : ATP-dependent	PKNH_13_v2	82460	86291	95	-0.721105
PKNH_1245800 : LCCL	PKNH_12_v2	2059556	2064481	104	-0.721576
PKNH_1257500 : U4/U6	PKNH_12_v2	2591640	2593529	31	-0.721596
PKNH_1216600 : ATP-dependent	PKNH_12_v2	740516	742624	44	-0.721718
PKNH_0214600 : conserved	PKNH_02_v2	629970	632343	76	-0.721875
PKNH_1029400 : ATP-dependent	PKNH_10_v2	1310791	1312567	51	-0.72208
PKNH_0115000 : cactin	PKNH_01_v2	696155	699432	96	-0.723215
PKNH_1137200 : 6-cysteine	PKNH_11_v2	1701939	1703171	33	-0.72325
PKNH_1466100 : myosin	PKNH_14_v2	2952980	2953597	8	-0.723518
PKNH_1207200 : conserved	PKNH_12_v2	340185	342116	54	-0.723651
PKNH_1128100 : conserved	PKNH_11_v2	1331906	1336063	85	-0.7237
PKNH_0944300 : leucine-rich	PKNH_09_v2	1989718	1990731	28	-0.723958
PKNH_1100800 : Plasmodium	PKNH_11_v2	46778	47732	16	-0.7247
PKNH_1329500 : AP2	PKNH_13_v2	1356224	1358482	61	-0.724839
PKNH_1435700 : glycerol-3-phosphate	PKNH_14_v2	1536273	1538058	57	-0.725037
PKNH_1107000 : pre-mRNA-splicing	PKNH_11_v2	282274	285702	96	-0.725256
PKNH_1304300 : cytidine	PKNH_13_v2	188456	189553	34	-0.725547
PKNH_1201800 : Qa-SNARE	PKNH_12_v2	104629	105825	38	-0.725785
PKNH_0823700 : stomatin-like	PKNH_08_v2	1090602	1091762	38	-0.725863
PKNH_0320200 : kelch	PKNH_03_v2	909584	911306	16	-0.726
PKNH_1349300 : aldo-keto	PKNH_13_v2	2217906	2221316	101	-0.727013
PKNH_1349100 : DNA	PKNH_13_v2	2212828	2214009	35	-0.727069
PKNH_0403000 : conserved	PKNH_04_v2	118923	120512	40	-0.727129
PKNH_1425800 : phospholipase	PKNH_14_v2	1110739	1113075	50	-0.727166
PKNH_1335500 : ERAD-associated	PKNH_13_v2	1597311	1599691	50	-0.727259
PKNH_0106500 : cytoskeleton	PKNH_01_v2	341113	343845	50	-0.728255
PKNH_0909400 : conserved	PKNH_09_v2	426902	429277	55	-0.728286
PKNH_1326400 : conserved	PKNH_13_v2	1228643	1229414	24	-0.728321
PKNH_1021800 : inositol-3-phosphate	PKNH_10_v2	967613	969603	44	-0.728699
PKNH_1450300 : serine/threonine	PKNH_14_v2	2173898	2176489	61	-0.728824
PKNH_0301300 : ubiquitin	PKNH_03_v2	60845	61996	22	-0.729048
PKNH_0107400 : heat	PKNH_01_v2	369796	372474	52	-0.729417
PKNH_0719000 : ubiquitin-conjugating	PKNH_07_v2	830901	832197	15	-0.729645
PKNH_1027500 : 60S	PKNH_10_v2	1228237	1229208	26	-0.730067
PKNH_1245700 : cysteine	PKNH_12_v2	2039814	2056380	384	-0.730068
PKNH_0617200 : phosphatidylinositol	PKNH_06_v2	761767	764136	38	-0.730172
PKNH_0620600 : conserved	PKNH_06_v2	912510	913715	18	-0.730263
PKNH_0603900 : conserved	PKNH_06_v2	163016	165046	44	-0.73062
PKNH_1207100 : splicing	PKNH_12_v2	334909	338004	95	-0.730754
PKNH_0103900 : DNA	PKNH_01_v2	233257	235755	47	-0.730851
PKNH_0106300 : RAP	PKNH_01_v2	334297	337658	80	-0.730937
PKNH_1002600 : SNARE	PKNH_10_v2	126254	127068	14	-0.731097
PKNH_1269900 : CTLH	PKNH_12_v2	3040079	3042052	49	-0.731118
PKNH_1307900 : 50S	PKNH_13_v2	358492	359216	38	-0.731254
PKNH_1104100 : U1	PKNH_11_v2	157095	158333	30	-0.731676
PKNH_0113100 : conserved	PKNH_01_v2	584749	585930	23	-0.731717
PKNH_1007400 : G-protein	PKNH_10_v2	330030	331415	41	-0.731804
PKNH_1263900 : conserved	PKNH_12_v2	2855684	2857994	63	-0.732083
PKNH_1217200 : conserved	PKNH_12_v2	768526	771354	66	-0.732721
PKNH_1356000 : conserved	PKNH_13_v2	2496889	2499255	28	-0.733135
PKNH_1237000 : conserved	PKNH_12_v2	1632508	1634490	61	-0.734207
PKNH_1321100 : ATP-dependent	PKNH_13_v2	942262	945747	90	-0.734316
PKNH_1412500 : M1-family	PKNH_14_v2	568291	571584	87	-0.734441
PKNH_1421300 : conserved	PKNH_14_v2	935264	939478	90	-0.734624
PKNH_0706800 : mitochondrial	PKNH_07_v2	364986	366772	47	-0.734631
PKNH_0103100 : E3	PKNH_01_v2	186950	199734	310	-0.735119
PKNH_1242500 : vesicle-associated	PKNH_12_v2	1885322	1886288	18	-0.735886
PKNH_1024700 : conserved	PKNH_10_v2	1116105	1124381	174	-0.736276
PKNH_1310800 : conserved	PKNH_13_v2	496096	497924	30	-0.736608
PKNH_1429000 : conserved	PKNH_14_v2	1248872	1252180	133	-0.736865
PKNH_1230500 : LCCL	PKNH_12_v2	1357849	1360572	82	-0.73688
PKNH_1255600 : isocitrate	PKNH_12_v2	2510757	2512166	35	-0.737292
PKNH_0926200 : prefoldin	PKNH_09_v2	1167510	1168577	10	-0.73792
PKNH_0940700 : conserved	PKNH_09_v2	1852460	1853362	18	-0.738442
PKNH_0917600 : conserved	PKNH_09_v2	767681	771967	100	-0.738906
PKNH_0415000 : 26S	PKNH_04_v2	653918	657348	71	-0.738951
PKNH_0611200 : 40S	PKNH_06_v2	510697	511755	15	-0.739375
PKNH_1117300 : adenylosuccinate	PKNH_11_v2	802135	803713	34	-0.73943
PKNH_1304500 : conserved	PKNH_13_v2	192944	194102	18	-0.739526
PKNH_0105200 : DNA	PKNH_01_v2	294562	297129	85	-0.739559
PKNH_1318200 : conserved	PKNH_13_v2	808324	812187	105	-0.739588
PKNH_1137500 : conserved	PKNH_11_v2	1708418	1708783	9	-0.740238
PKNH_0725700 : conserved	PKNH_07_v2	1150144	1153346	86	-0.740514
PKNH_1339000 : conserved	PKNH_13_v2	1714057	1717347	60	-0.741391
PKNH_1307200 : LIMP	PKNH_13_v2	340400	341986	28	-0.741761
PKNH_1145500 : 50S	PKNH_11_v2	2129536	2130117	9	-0.741815
PKNH_1456200 : conserved	PKNH_14_v2	2480580	2481428	24	-0.742823
PKNH_0604600 : rRNA	PKNH_06_v2	185967	187621	43	-0.743044
PKNH_1227400 : 6-phosphogluconate	PKNH_12_v2	1228782	1230203	22	-0.743767
PKNH_1127900 : vacuolar	PKNH_11_v2	1323350	1326241	56	-0.744077
PKNH_1145600 : conserved	PKNH_11_v2	2130627	2131203	18	-0.744752
PKNH_0419500 : SF-assemblin%2C	PKNH_04_v2	849072	849993	32	-0.745102
PKNH_0116400 : inositol	PKNH_01_v2	750652	754545	74	-0.745227
PKNH_1429500 : ER	PKNH_14_v2	1283361	1286865	91	-0.745768
PKNH_1126900 : EGF-like	PKNH_11_v2	1276533	1277716	15	-0.746072
PKNH_1130400 : splicing	PKNH_11_v2	1420771	1421469	13	-0.746231
PKNH_1137700 : transmembrane	PKNH_11_v2	1710121	1710480	12	-0.746264
PKNH_1224600 : thioredoxin	PKNH_12_v2	1094917	1095370	14	-0.746411
PKNH_1403100 : conserved	PKNH_14_v2	141474	144158	66	-0.746506
PKNH_1451700 : dihydrolipoyl	PKNH_14_v2	2266803	2268494	43	-0.746822
PKNH_0726300 : phosphatidylserine	PKNH_07_v2	1170077	1171141	23	-0.746944
PKNH_0302400 : 6-cysteine	PKNH_03_v2	121643	122704	28	-0.747281
PKNH_1107100 : conserved	PKNH_11_v2	287770	293241	152	-0.748017
PKNH_0828500 : conserved	PKNH_08_v2	1312541	1316584	113	-0.748126
PKNH_0821500 : ABC	PKNH_08_v2	961108	969159	267	-0.748133
PKNH_0829400 : 60S	PKNH_08_v2	1335696	1336627	16	-0.748214
PKNH_1464800 : kinesin-13%2C	PKNH_14_v2	2898841	2902241	72	-0.748561
PKNH_1025500 : SET	PKNH_10_v2	1154297	1158835	137	-0.748692
PKNH_0618600 : aspartyl	PKNH_06_v2	819661	822194	19	-0.749343
PKNH_1125000 : conserved	PKNH_11_v2	1191647	1192798	19	-0.749463
PKNH_0912200 : serine/threonine	PKNH_09_v2	534791	538549	64	-0.750263
PKNH_1118300 : Ran-binding	PKNH_11_v2	834224	837658	90	-0.750462
PKNH_0933400 : conserved	PKNH_09_v2	1480637	1481866	25	-0.750619
PKNH_0838400 : conserved	PKNH_08_v2	1752462	1754466	35	-0.750751
PKNH_0817100 : conserved	PKNH_08_v2	759795	760892	32	-0.751607
PKNH_0919200 : conserved	PKNH_09_v2	830991	832577	48	-0.752505
PKNH_0410800 : 50S	PKNH_04_v2	473390	474133	20	-0.752716
PKNH_1340300 : conserved	PKNH_13_v2	1754306	1755893	46	-0.752747
PKNH_1023800 : phosphatidylinositol	PKNH_10_v2	1078008	1083152	120	-0.752786
PKNH_0940800 : conserved	PKNH_09_v2	1855814	1857793	55	-0.752858
PKNH_0607100 : 4-hydroxy-3-methylbut-2-en-1-yl	PKNH_06_v2	320221	322662	73	-0.752861
PKNH_0921300 : conserved	PKNH_09_v2	968927	972715	85	-0.752913
PKNH_1458800 : HD	PKNH_14_v2	2582619	2585039	63	-0.753017
PKNH_0213400 : conserved	PKNH_02_v2	580940	582491	55	-0.75361
PKNH_1338900 : ATP-dependent	PKNH_13_v2	1708097	1710958	78	-0.75376
PKNH_0102700 : hypothetical	PKNH_01_v2	150761	152447	13	-0.753887
PKNH_0722100 : conserved	PKNH_07_v2	952358	954151	36	-0.753981
PKNH_1456600 : conserved	PKNH_14_v2	2490526	2491944	42	-0.754526
PKNH_0927200 : 26S	PKNH_09_v2	1202566	1204362	33	-0.754886
PKNH_0210700 : aspartate--tRNA	PKNH_02_v2	450313	452199	46	-0.755262
PKNH_1268000 : DNA-(apurinic	PKNH_12_v2	2984413	2985852	44	-0.75537
PKNH_1438900 : raf	PKNH_14_v2	1674945	1675520	9	-0.755642
PKNH_0111500 : ras-related	PKNH_01_v2	524986	526182	12	-0.756042
PKNH_1255900 : conserved	PKNH_12_v2	2520090	2525354	129	-0.756984
PKNH_0502800 : phosphatase%2C	PKNH_05_v2	132518	134109	39	-0.757119
PKNH_0836500 : activator	PKNH_08_v2	1627850	1629710	39	-0.757189
PKNH_1255500 : conserved	PKNH_12_v2	2504727	2508120	80	-0.757213
PKNH_1140900 : conserved	PKNH_11_v2	1914757	1917281	53	-0.757558
PKNH_1205600 : V-type	PKNH_12_v2	265167	265934	9	-0.757625
PKNH_1349200 : conserved	PKNH_13_v2	2216455	2217427	29	-0.757938
PKNH_1137900 : eukaryotic	PKNH_11_v2	1719105	1720886	33	-0.757943
PKNH_1006700 : conserved	PKNH_10_v2	308965	310041	36	-0.757962
PKNH_0107200 : inner	PKNH_01_v2	363377	364309	12	-0.757975
PKNH_0208500 : RAP	PKNH_02_v2	358048	359781	35	-0.758337
PKNH_1417900 : AP2	PKNH_14_v2	803629	809880	164	-0.758669
PKNH_1306700 : eukaryotic	PKNH_13_v2	310187	311710	35	-0.758788
PKNH_1261800 : conserved	PKNH_12_v2	2773241	2774778	36	-0.758804
PKNH_1458500 : conserved	PKNH_14_v2	2566124	2568354	44	-0.758948
PKNH_1226100 : conserved	PKNH_12_v2	1157625	1161437	78	-0.759004
PKNH_0608400 : chromodomain-helicase-DNA-binding	PKNH_06_v2	387124	396747	252	-0.759217
PKNH_1237100 : ATP-dependent	PKNH_12_v2	1635804	1638557	83	-0.759278
PKNH_1229500 : conserved	PKNH_12_v2	1307373	1317329	309	-0.759331
PKNH_1448000 : merozoite	PKNH_14_v2	2071221	2073344	35	-0.759555
PKNH_0815400 : methionine	PKNH_08_v2	696502	697818	37	-0.76021
PKNH_0944500 : kinesin-like	PKNH_09_v2	1998218	2001779	70	-0.760404
PKNH_1125200 : sphingomyelin	PKNH_11_v2	1196582	1198713	51	-0.760468
PKNH_1319800 : conserved	PKNH_13_v2	859606	860874	35	-0.760858
PKNH_1470100 : osmiophilic	PKNH_14_v2	3084191	3091906	227	-0.760935
PKNH_1126500 : ATP-dependent	PKNH_11_v2	1261612	1264431	77	-0.760967
PKNH_1344900 : 30S	PKNH_13_v2	2019581	2021362	68	-0.76112
PKNH_0611500 : U3	PKNH_06_v2	522188	524431	70	-0.761162
PKNH_0210800 : conserved	PKNH_02_v2	453348	454907	37	-0.761281
PKNH_0731600 : conserved	PKNH_07_v2	1387716	1388234	15	-0.761722
PKNH_0722200 : conserved	PKNH_07_v2	955689	958532	72	-0.762401
PKNH_0905400 : AP2	PKNH_09_v2	260901	266809	147	-0.7627
PKNH_1243900 : cleavage	PKNH_12_v2	1954646	1957462	88	-0.762726
PKNH_1259500 : V-type	PKNH_12_v2	2703151	2704460	31	-0.762811
PKNH_1108200 : conserved	PKNH_11_v2	327793	331204	110	-0.763111
PKNH_1260900 : conserved	PKNH_12_v2	2742600	2746097	99	-0.763162
PKNH_1145100 : calcium-binding	PKNH_11_v2	2117332	2117808	24	-0.763233
PKNH_1452600 : conserved	PKNH_14_v2	2292778	2293278	15	-0.763269
PKNH_1124200 : poly(A)	PKNH_11_v2	1158703	1160616	29	-0.763406
PKNH_1402200 : Plasmodium	PKNH_14_v2	99251	100226	24	-0.763614
PKNH_1135700 : major	PKNH_11_v2	1631812	1634658	61	-0.764206
PKNH_1004600 : AP-1	PKNH_10_v2	221778	225716	89	-0.764235
PKNH_1453500 : bromodomain	PKNH_14_v2	2341767	2352053	289	-0.765434
PKNH_1008600 : conserved	PKNH_10_v2	385235	386410	15	-0.765508
PKNH_0405400 : conserved	PKNH_04_v2	209495	211549	56	-0.76554
PKNH_0841200 : Plasmodium	PKNH_08_v2	1873901	1874897	18	-0.765845
PKNH_0721300 : perforin-like	PKNH_07_v2	921212	923566	48	-0.766324
PKNH_1405100 : DNA-directed	PKNH_14_v2	246199	247427	8	-0.767158
PKNH_1119000 : ribosome	PKNH_11_v2	864852	866321	35	-0.767319
PKNH_0515400 : glideosome	PKNH_05_v2	688354	689847	27	-0.76734
PKNH_0212700 : conserved	PKNH_02_v2	545083	559626	401	-0.767894
PKNH_0807200 : endonuclease%2C	PKNH_08_v2	342164	343411	34	-0.767909
PKNH_0815300 : cysteine--tRNA	PKNH_08_v2	693071	695530	50	-0.768027
PKNH_0512800 : serine/threonine	PKNH_05_v2	568883	570799	51	-0.768249
PKNH_0818900 : cyclic	PKNH_08_v2	847101	851234	140	-0.768401
PKNH_0822700 : triosephosphate	PKNH_08_v2	1029815	1031521	31	-0.768431
PKNH_0942400 : SUMO-activating	PKNH_09_v2	1910223	1911260	21	-0.768789
PKNH_0307400 : S-adenosyl-L-methionine-dependent	PKNH_03_v2	358047	360987	65	-0.769371
PKNH_1459100 : conserved	PKNH_14_v2	2604148	2604774	22	-0.769514
PKNH_0701000 : conserved	PKNH_07_v2	50497	60333	205	-0.769753
PKNH_1351600 : WD	PKNH_13_v2	2331952	2336621	130	-0.769954
PKNH_0915600 : conserved	PKNH_09_v2	695806	700085	114	-0.7702
PKNH_1433500 : conserved	PKNH_14_v2	1482091	1482859	6	-0.770488
PKNH_1024800 : single-stranded	PKNH_10_v2	1126990	1127832	28	-0.770674
PKNH_1307500 : tRNA	PKNH_13_v2	347563	349188	58	-0.770874
PKNH_1444300 : conserved	PKNH_14_v2	1923211	1928565	122	-0.771001
PKNH_0905900 : pterin-4a-carbinolamine	PKNH_09_v2	294645	295238	5	-0.771392
PKNH_1438500 : WD	PKNH_14_v2	1641920	1644241	75	-0.77152
PKNH_1321600 : plastid	PKNH_13_v2	962530	963474	28	-0.771586
PKNH_0703200 : conserved	PKNH_07_v2	192522	193235	13	-0.771651
PKNH_0308500 : exosome	PKNH_03_v2	392483	393469	26	-0.77215
PKNH_1108800 : exonuclease%2C	PKNH_11_v2	358084	360475	68	-0.772297
PKNH_0716900 : gamma-glutamylcysteine	PKNH_07_v2	752752	755748	77	-0.772524
PKNH_1316100 : mediator	PKNH_13_v2	734681	735412	20	-0.772592
PKNH_1332100 : conserved	PKNH_13_v2	1483760	1487836	49	-0.772662
PKNH_1311400 : DNA	PKNH_13_v2	518180	522442	93	-0.772723
PKNH_1428000 : ubiquitin-conjugating	PKNH_14_v2	1206877	1207662	11	-0.773277
PKNH_1229600 : SNARE	PKNH_12_v2	1319517	1321319	32	-0.773563
PKNH_1222800 : ATP-dependent	PKNH_12_v2	1013773	1016298	52	-0.773602
PKNH_0316200 : Ham1-like	PKNH_03_v2	768175	769745	34	-0.773861
PKNH_1303600 : ubiquitin-conjugating	PKNH_13_v2	167926	169570	26	-0.773891
PKNH_0922100 : conserved	PKNH_09_v2	1003342	1005524	48	-0.773997
PKNH_0723100 : ribosomal	PKNH_07_v2	993213	994807	27	-0.774066
PKNH_1019600 : mitochondrial	PKNH_10_v2	888402	888933	7	-0.774648
PKNH_0717900 : regulator	PKNH_07_v2	786425	794416	182	-0.774677
PKNH_1109400 : proliferating	PKNH_11_v2	383946	384770	11	-0.774778
PKNH_0509700 : LETM1-like	PKNH_05_v2	407730	410247	79	-0.774837
PKNH_1343500 : mRNA-capping	PKNH_13_v2	1935209	1936702	24	-0.775444
PKNH_0711800 : arginine--tRNA	PKNH_07_v2	556638	559563	78	-0.775965
PKNH_0717100 : DnaJ	PKNH_07_v2	762555	764516	35	-0.776192
PKNH_1342600 : conserved	PKNH_13_v2	1894175	1898005	78	-0.776273
PKNH_1132300 : conserved	PKNH_11_v2	1497410	1499344	54	-0.776385
PKNH_1007700 : acyl-CoA	PKNH_10_v2	346068	348095	52	-0.776447
PKNH_0112100 : protein	PKNH_01_v2	545399	546805	30	-0.776834
PKNH_1234100 : U3	PKNH_12_v2	1517379	1521257	92	-0.776883
PKNH_0414500 : conserved	PKNH_04_v2	630457	633762	79	-0.777534
PKNH_0106000 : conserved	PKNH_01_v2	319759	323871	108	-0.77755
PKNH_1227700 : aminopeptidase	PKNH_12_v2	1236010	1238424	53	-0.777891
PKNH_0833000 : SECIS-binding	PKNH_08_v2	1516555	1517991	32	-0.778043
PKNH_1315700 : 60S	PKNH_13_v2	727023	727800	10	-0.778158
PKNH_1310700 : conserved	PKNH_13_v2	490090	493989	81	-0.778269
PKNH_1271200 : conserved	PKNH_12_v2	3092687	3093857	16	-0.778362
PKNH_0312400 : queuine	PKNH_03_v2	546979	549114	57	-0.778534
PKNH_0835700 : 40S	PKNH_08_v2	1611749	1613060	37	-0.778989
PKNH_0801200 : transformer-2	PKNH_08_v2	95369	98455	84	-0.779027
PKNH_1464900 : conserved	PKNH_14_v2	2902748	2906170	98	-0.779072
PKNH_1244300 : translocation	PKNH_12_v2	1974110	1975930	49	-0.779505
PKNH_1407100 : RED-like	PKNH_14_v2	343133	344419	18	-0.779551
PKNH_1258100 : CDT1-like	PKNH_12_v2	2637899	2640640	56	-0.780253
PKNH_1460200 : polyadenylation	PKNH_14_v2	2678745	2680420	35	-0.780668
PKNH_1436100 : male	PKNH_14_v2	1550301	1551047	22	-0.780675
PKNH_0812400 : GMP	PKNH_08_v2	537839	539482	26	-0.780733
PKNH_1202000 : conserved	PKNH_12_v2	111705	123994	377	-0.781194
PKNH_1465100 : 50S	PKNH_14_v2	2908844	2909854	22	-0.781236
PKNH_1117000 : metacaspase-1%2C	PKNH_11_v2	794549	796477	68	-0.781699
PKNH_0715700 : GPN-loop	PKNH_07_v2	705114	706175	21	-0.781816
PKNH_0714200 : conserved	PKNH_07_v2	648320	651818	58	-0.781932
PKNH_0305300 : transcription	PKNH_03_v2	262132	263406	28	-0.782012
PKNH_0411600 : conserved	PKNH_04_v2	505179	506594	46	-0.782013
PKNH_0734800 : Plasmodium	PKNH_07_v2	1484668	1485804	26	-0.782684
PKNH_1448800 : T-complex	PKNH_14_v2	2118801	2120556	36	-0.782994
PKNH_0617700 : RNA	PKNH_06_v2	781844	786304	78	-0.783014
PKNH_1430300 : aquaporin%2C	PKNH_14_v2	1315180	1317150	30	-0.78312
PKNH_1116700 : RAP	PKNH_11_v2	783294	786128	110	-0.783233
PKNH_1147600 : RNA-binding	PKNH_11_v2	2235776	2237194	29	-0.783861
PKNH_0612100 : centrin-3%2C	PKNH_06_v2	538513	539914	25	-0.783918
PKNH_1143500 : coatomer	PKNH_11_v2	2022333	2027014	114	-0.784006
PKNH_1267500 : conserved	PKNH_12_v2	2969255	2971345	70	-0.784526
PKNH_1410100 : vacuolar	PKNH_14_v2	469774	474432	122	-0.784759
PKNH_1231200 : acetyl-CoA	PKNH_12_v2	1391195	1392706	37	-0.78498
PKNH_0937700 : conserved	PKNH_09_v2	1693470	1699667	186	-0.785217
PKNH_1264700 : hypothetical	PKNH_12_v2	2883634	2884489	16	-0.785348
PKNH_0906300 : heat	PKNH_09_v2	304888	306546	46	-0.785467
PKNH_1017100 : 40S	PKNH_10_v2	781034	782031	12	-0.785714
PKNH_1109700 : Fe-S	PKNH_11_v2	398621	399037	11	-0.785991
PKNH_1128500 : conserved	PKNH_11_v2	1345480	1350773	148	-0.786169
PKNH_1245900 : bromodomain	PKNH_12_v2	2065925	2068189	49	-0.786587
PKNH_1219000 : conserved	PKNH_12_v2	846014	851879	92	-0.786741
PKNH_1271400 : DNA-directed	PKNH_12_v2	3103855	3110304	156	-0.787388
PKNH_1015400 : AP2	PKNH_10_v2	706667	711100	122	-0.787391
PKNH_0928500 : 26S	PKNH_09_v2	1240799	1242121	38	-0.787465
PKNH_0201900 : conserved	PKNH_02_v2	105280	105630	10	-0.787607
PKNH_0215000 : tRNA	PKNH_02_v2	653177	655867	105	-0.787771
PKNH_1239400 : protein	PKNH_12_v2	1733372	1742257	231	-0.787781
PKNH_1468600 : 26S	PKNH_14_v2	3026246	3027520	33	-0.787825
PKNH_1336500 : DNA-directed	PKNH_13_v2	1623189	1624941	37	-0.787919
PKNH_0809000 : conserved	PKNH_08_v2	416598	418337	53	-0.787966
PKNH_1457200 : conserved	PKNH_14_v2	2515008	2520395	128	-0.78798
PKNH_0911400 : conserved	PKNH_09_v2	506534	508630	63	-0.788079
PKNH_0927400 : rRNA	PKNH_09_v2	1211394	1213319	41	-0.788455
PKNH_1023900 : conserved	PKNH_10_v2	1085325	1087471	44	-0.788503
PKNH_1136400 : conserved	PKNH_11_v2	1672564	1675950	68	-0.788943
PKNH_1210600 : mitochondrial	PKNH_12_v2	459956	460993	19	-0.789368
PKNH_1234300 : AP2	PKNH_12_v2	1529914	1531968	43	-0.789404
PKNH_1470000 : rRNA-processing	PKNH_14_v2	3083083	3083604	16	-0.789676
PKNH_1417600 : hypothetical	PKNH_14_v2	781462	783936	49	-0.789768
PKNH_1305200 : zinc	PKNH_13_v2	224562	229736	173	-0.789875
PKNH_1029700 : conserved	PKNH_10_v2	1324600	1326468	38	-0.789961
PKNH_0902500 : calcium/calmodulin-dependent	PKNH_09_v2	139902	143399	91	-0.790136
PKNH_1453100 : homocysteine	PKNH_14_v2	2330553	2332091	44	-0.790998
PKNH_0416100 : 3'-5'	PKNH_04_v2	682891	684045	41	-0.791105
PKNH_0945800 : peroxisome	PKNH_09_v2	2078460	2079116	6	-0.791201
PKNH_1448600 : conserved	PKNH_14_v2	2112185	2114977	73	-0.791524
PKNH_0304200 : V-type	PKNH_03_v2	221654	223311	52	-0.791855
PKNH_1263800 : conserved	PKNH_12_v2	2848222	2854661	193	-0.792066
PKNH_0615000 : conserved	PKNH_06_v2	664809	668111	126	-0.792317
PKNH_0806900 : eukaryotic	PKNH_08_v2	314749	316380	59	-0.792827
PKNH_1336200 : conserved	PKNH_13_v2	1616941	1618179	18	-0.793839
PKNH_1331700 : conserved	PKNH_13_v2	1463858	1467262	100	-0.793907
PKNH_0424400 : succinyl-CoA	PKNH_04_v2	1096647	1099634	93	-0.794078
PKNH_0902200 : radial	PKNH_09_v2	125154	127043	46	-0.794236
PKNH_1403300 : methyltransferase%2C	PKNH_14_v2	146448	147346	23	-0.794254
PKNH_0109700 : cell	PKNH_01_v2	461357	464755	90	-0.794763
PKNH_1226300 : AP-1	PKNH_12_v2	1170583	1174009	89	-0.794909
PKNH_1413100 : translation	PKNH_14_v2	589133	592354	84	-0.794971
PKNH_1466400 : conserved	PKNH_14_v2	2959736	2960950	34	-0.796061
PKNH_1402600 : conserved	PKNH_14_v2	113914	115807	20	-0.796131
PKNH_0605500 : conserved	PKNH_06_v2	222350	224143	55	-0.796399
PKNH_1468700 : conserved	PKNH_14_v2	3029154	3031100	67	-0.796585
PKNH_1237600 : shikimate	PKNH_12_v2	1652368	1653579	31	-0.797316
PKNH_0718300 : conserved	PKNH_07_v2	807162	808065	34	-0.797382
PKNH_0934600 : signal	PKNH_09_v2	1528596	1531106	64	-0.797458
PKNH_0310200 : LITAF-like	PKNH_03_v2	458785	460755	46	-0.797871
PKNH_1011300 : conserved	PKNH_10_v2	521220	521501	9	-0.798099
PKNH_1007500 : conserved	PKNH_10_v2	335642	337057	20	-0.798433
PKNH_0207800 : conserved	PKNH_02_v2	321529	328119	194	-0.798446
PKNH_0606000 : conserved	PKNH_06_v2	237525	255702	478	-0.798593
PKNH_0416600 : conserved	PKNH_04_v2	697949	699877	24	-0.7987
PKNH_0731800 : conserved	PKNH_07_v2	1393145	1395681	44	-0.799037
PKNH_1127800 : conserved	PKNH_11_v2	1322552	1322932	6	-0.799194
PKNH_1452500 : elongation	PKNH_14_v2	2289065	2291431	50	-0.79927
PKNH_0604500 : cytoplasmic	PKNH_06_v2	183642	185711	53	-0.799352
PKNH_0509600 : bifunctional	PKNH_05_v2	404904	406784	37	-0.799406
PKNH_0214800 : dynein	PKNH_02_v2	636374	651553	368	-0.799738
PKNH_1256600 : conserved	PKNH_12_v2	2550181	2553651	112	-0.799752
PKNH_1406600 : 26S	PKNH_14_v2	302550	303731	21	-0.800107
PKNH_1114600 : Cell	PKNH_11_v2	662795	664464	49	-0.800445
PKNH_0706300 : conserved	PKNH_07_v2	343884	345813	46	-0.800455
PKNH_0700900 : ras-related	PKNH_07_v2	43102	45383	56	-0.800581
PKNH_1023200 : PDCD2	PKNH_10_v2	1050029	1051327	40	-0.801075
PKNH_1258000 : DNA	PKNH_12_v2	2629691	2634477	109	-0.801077
PKNH_0924000 : autophagy-related	PKNH_09_v2	1068298	1071912	118	-0.80137
PKNH_0315400 : exosome	PKNH_03_v2	747044	747894	31	-0.801497
PKNH_1425000 : FAD-dependent	PKNH_14_v2	1079964	1082783	45	-0.802234
PKNH_0821100 : protein	PKNH_08_v2	949518	950940	12	-0.803094
PKNH_1340200 : DNA	PKNH_13_v2	1749504	1752634	71	-0.803297
PKNH_1026200 : conserved	PKNH_10_v2	1183538	1183987	12	-0.803661
PKNH_1335300 : conserved	PKNH_13_v2	1589922	1593014	89	-0.803906
PKNH_0414600 : pentafunctional	PKNH_04_v2	634364	641314	154	-0.804591
PKNH_0501100 : Plasmodium	PKNH_05_v2	44214	45446	42	-0.80504
PKNH_0103600 : conserved	PKNH_01_v2	221339	223669	86	-0.805122
PKNH_1305700 : shewanella-like	PKNH_13_v2	255655	256560	32	-0.805406
PKNH_1302700 : conserved	PKNH_13_v2	136831	137502	4	-0.805484
PKNH_0721900 : polyadenylate-binding	PKNH_07_v2	941457	942985	34	-0.805589
PKNH_1347500 : ankyrin-repeat	PKNH_13_v2	2127551	2129049	40	-0.806086
PKNH_0510500 : protein	PKNH_05_v2	462917	466588	105	-0.806369
PKNH_0901600 : phenylalanine--tRNA	PKNH_09_v2	97929	100221	54	-0.806682
PKNH_1341600 : NADP-specific	PKNH_13_v2	1851311	1852723	37	-0.806797
PKNH_0720600 : glutamine	PKNH_07_v2	891548	893569	34	-0.806901
PKNH_1214200 : DNA-3-methyladenine	PKNH_12_v2	616412	617827	56	-0.80724
PKNH_0711900 : pseudouridylate	PKNH_07_v2	560343	562730	77	-0.807339
PKNH_0935500 : CLPTM1	PKNH_09_v2	1570765	1572714	44	-0.808026
PKNH_1425900 : AAA	PKNH_14_v2	1114304	1117198	75	-0.80804
PKNH_1334900 : ankyrin-repeat	PKNH_13_v2	1574663	1576936	50	-0.8082
PKNH_1452800 : pentatricopeptide	PKNH_14_v2	2307733	2311236	102	-0.808266
PKNH_0909000 : syntaxin%2C	PKNH_09_v2	416991	417911	30	-0.80845
PKNH_1144000 : ubiquitin-conjugating	PKNH_11_v2	2046944	2048214	11	-0.808642
PKNH_1316800 : U5	PKNH_13_v2	758005	759006	29	-0.808779
PKNH_1431300 : conserved	PKNH_14_v2	1372962	1375640	103	-0.808827
PKNH_1467100 : peptidyl-prolyl	PKNH_14_v2	2976534	2977442	20	-0.808861
PKNH_1256700 : lipoyl	PKNH_12_v2	2554176	2555504	46	-0.808944
PKNH_1012700 : single-stranded	PKNH_10_v2	570408	571364	32	-0.809021
PKNH_1132600 : histone	PKNH_11_v2	1512183	1512584	5	-0.809059
PKNH_0411300 : ATP-dependent	PKNH_04_v2	493068	494784	23	-0.809298
PKNH_1330800 : leucine-rich	PKNH_13_v2	1421002	1421847	16	-0.809371
PKNH_1420200 : conserved	PKNH_14_v2	890330	895330	105	-0.809694
PKNH_1103200 : conserved	PKNH_11_v2	129963	130710	10	-0.809745
PKNH_1412800 : GYF	PKNH_14_v2	580996	584908	76	-0.809838
PKNH_0201600 : TatD-like	PKNH_02_v2	94907	97557	52	-0.809905
PKNH_0821700 : RNA-binding	PKNH_08_v2	972943	974214	23	-0.809929
PKNH_1419700 : conserved	PKNH_14_v2	867279	869225	62	-0.810398
PKNH_1328800 : ADP-dependent	PKNH_13_v2	1324511	1328269	114	-0.810611
PKNH_1352800 : conserved	PKNH_13_v2	2385943	2388858	95	-0.810718
PKNH_1408200 : conserved	PKNH_14_v2	373036	375390	49	-0.810793
PKNH_0514400 : pre-mRNA-splicing	PKNH_05_v2	658826	666643	231	-0.811053
PKNH_1318800 : conserved	PKNH_13_v2	829233	833000	99	-0.811219
PKNH_1241800 : allantoicase%2C	PKNH_12_v2	1847486	1849012	24	-0.81128
PKNH_0312100 : conserved	PKNH_03_v2	538412	540918	58	-0.811569
PKNH_1006200 : conserved	PKNH_10_v2	290363	290806	15	-0.811699
PKNH_0418800 : conserved	PKNH_04_v2	800943	806078	154	-0.811752
PKNH_1221700 : FYVE	PKNH_12_v2	981190	982161	18	-0.811782
PKNH_1248600 : conserved	PKNH_12_v2	2193238	2197722	102	-0.811805
PKNH_1028100 : DNA	PKNH_10_v2	1242247	1246158	115	-0.8119
PKNH_1225200 : mitochondrial	PKNH_12_v2	1118815	1119660	15	-0.811901
PKNH_1018300 : inositol	PKNH_10_v2	845297	848425	22	-0.812359
PKNH_0731400 : conserved	PKNH_07_v2	1378140	1381208	46	-0.81271
PKNH_0928700 : methyltransferase%2C	PKNH_09_v2	1248263	1251587	52	-0.813352
PKNH_0828600 : conserved	PKNH_08_v2	1317038	1319903	87	-0.813363
PKNH_1002100 : XAP-5	PKNH_10_v2	105647	107063	24	-0.813609
PKNH_0508700 : DNA	PKNH_05_v2	368297	372139	108	-0.813633
PKNH_1468300 : conserved	PKNH_14_v2	3010688	3013200	73	-0.813763
PKNH_0612200 : 60S	PKNH_06_v2	541691	542851	21	-0.814027
PKNH_1135900 : conserved	PKNH_11_v2	1639961	1642564	77	-0.81463
PKNH_0321600 : Plasmodium	PKNH_03_v2	976338	977593	15	-0.814701
PKNH_1250600 : conserved	PKNH_12_v2	2285759	2286802	21	-0.815009
PKNH_1310300 : conserved	PKNH_13_v2	479377	479988	14	-0.815074
PKNH_0622600 : GDP	PKNH_06_v2	997149	1000046	103	-0.815956
PKNH_1221900 : rhoptry	PKNH_12_v2	986251	986832	15	-0.816129
PKNH_0838800 : conserved	PKNH_08_v2	1763294	1766968	102	-0.816193
PKNH_1327300 : conserved	PKNH_13_v2	1274250	1277185	92	-0.816251
PKNH_1016000 : serine/arginine-rich	PKNH_10_v2	732578	733719	27	-0.816258
PKNH_0509000 : conserved	PKNH_05_v2	382723	383619	34	-0.816911
PKNH_1345700 : deoxyhypusine	PKNH_13_v2	2047500	2048843	35	-0.817402
PKNH_1433400 : conserved	PKNH_14_v2	1474141	1480351	56	-0.817446
PKNH_0722800 : alpha-tubulin	PKNH_07_v2	983740	985883	40	-0.817456
PKNH_0403900 : conserved	PKNH_04_v2	149200	152563	46	-0.817504
PKNH_1008000 : conserved	PKNH_10_v2	367398	368645	53	-0.817583
PKNH_0904700 : nucleic	PKNH_09_v2	221117	224749	42	-0.817901
PKNH_0921600 : structural	PKNH_09_v2	980033	983575	88	-0.817962
PKNH_1416100 : zinc	PKNH_14_v2	723094	725651	43	-0.818198
PKNH_0211500 : mitochondrial	PKNH_02_v2	496827	498404	43	-0.819149
PKNH_0417100 : condensin-2	PKNH_04_v2	737849	740332	71	-0.819251
PKNH_1404300 : DNA	PKNH_14_v2	213050	216188	101	-0.81931
PKNH_0207700 : conserved	PKNH_02_v2	317709	320669	73	-0.819679
PKNH_0820800 : oocyst	PKNH_08_v2	933137	943321	303	-0.819682
PKNH_1263300 : LMBR1	PKNH_12_v2	2828042	2832751	90	-0.819888
PKNH_0111100 : glutathione	PKNH_01_v2	511384	513360	48	-0.819958
PKNH_1406500 : SAM	PKNH_14_v2	298721	302026	67	-0.819968
PKNH_0914300 : dolichyl-diphosphooligosaccharide--protein	PKNH_09_v2	644279	647057	54	-0.820153
PKNH_1270200 : conserved	PKNH_12_v2	3050560	3051598	22	-0.820412
PKNH_1140300 : conserved	PKNH_11_v2	1846948	1852305	165	-0.820538
PKNH_1137800 : leucine-rich	PKNH_11_v2	1711366	1717077	157	-0.820573
PKNH_0305900 : AAA	PKNH_03_v2	287588	289843	62	-0.820616
PKNH_1018800 : aspartate--tRNA	PKNH_10_v2	860644	863580	96	-0.820931
PKNH_0412200 : 6-cysteine	PKNH_04_v2	529078	535848	190	-0.820963
PKNH_0718000 : fatty	PKNH_07_v2	797807	799474	48	-0.821021
PKNH_1428400 : trypsin-like	PKNH_14_v2	1223601	1227235	48	-0.82117
PKNH_1334700 : serine/threonine	PKNH_13_v2	1564626	1569778	70	-0.821319
PKNH_0713800 : glycolipid	PKNH_07_v2	634718	635371	19	-0.821458
PKNH_1026900 : GTPase-activating	PKNH_10_v2	1205479	1207536	79	-0.821498
PKNH_0829300 : conserved	PKNH_08_v2	1333961	1334527	9	-0.821687
PKNH_1142100 : conserved	PKNH_11_v2	1968946	1970214	42	-0.821853
PKNH_0413800 : cysteine	PKNH_04_v2	604410	607310	67	-0.822138
PKNH_1224700 : conserved	PKNH_12_v2	1096078	1098588	72	-0.822148
PKNH_1344700 : conserved	PKNH_13_v2	2013812	2015880	39	-0.822169
PKNH_0602500 : conserved	PKNH_06_v2	95892	98324	66	-0.822216
PKNH_1403600 : LisH	PKNH_14_v2	153424	156354	73	-0.822681
PKNH_1322800 : conserved	PKNH_13_v2	1009288	1012380	88	-0.822829
PKNH_1268300 : trafficking	PKNH_12_v2	2989976	2990476	8	-0.822855
PKNH_0927000 : spermidine	PKNH_09_v2	1194626	1196132	17	-0.822905
PKNH_1207400 : conserved	PKNH_12_v2	346557	346898	8	-0.822979
PKNH_0929200 : serpentine	PKNH_09_v2	1267224	1269329	66	-0.823086
PKNH_1334800 : peptidyl-prolyl	PKNH_13_v2	1570586	1572941	58	-0.823184
PKNH_1217100 : zinc	PKNH_12_v2	767384	768441	14	-0.823279
PKNH_0614000 : conserved	PKNH_06_v2	628018	630258	43	-0.823282
PKNH_1336900 : conserved	PKNH_13_v2	1632306	1634936	79	-0.823868
PKNH_0835400 : microtubule-associated	PKNH_08_v2	1602410	1603924	41	-0.823891
PKNH_1224300 : vacuolar	PKNH_12_v2	1076301	1077647	22	-0.824417
PKNH_0101700 : erythrocyte	PKNH_01_v2	75625	82680	169	-0.824474
PKNH_1203300 : conserved	PKNH_12_v2	175323	177562	86	-0.824835
PKNH_1261000 : conserved	PKNH_12_v2	2747264	2749052	42	-0.825274
PKNH_0734100 : gametocyte	PKNH_07_v2	1453770	1455818	81	-0.825992
PKNH_0909900 : ubiquinone	PKNH_09_v2	445711	446778	27	-0.826089
PKNH_0410900 : monocarboxylate	PKNH_04_v2	475260	476794	31	-0.826152
PKNH_0102000 : conserved	PKNH_01_v2	91749	94856	49	-0.826263
PKNH_1352600 : COBW	PKNH_13_v2	2378705	2380381	40	-0.82665
PKNH_1337900 : conserved	PKNH_13_v2	1666914	1671491	166	-0.82673
PKNH_0730500 : proteasome	PKNH_07_v2	1353815	1354663	16	-0.827035
PKNH_1439300 : pre-mRNA-processing	PKNH_14_v2	1686064	1687905	40	-0.827087
PKNH_0910600 : conserved	PKNH_09_v2	467823	485501	521	-0.827496
PKNH_0936000 : sporozoite	PKNH_09_v2	1584870	1585521	7	-0.827577
PKNH_1408900 : nucleoside	PKNH_14_v2	416739	418133	31	-0.827758
PKNH_1352200 : RNA-binding	PKNH_13_v2	2361669	2364880	75	-0.827808
PKNH_0801500 : conserved	PKNH_08_v2	104719	107310	67	-0.827977
PKNH_0606200 : PHAX	PKNH_06_v2	266712	272027	184	-0.827978
PKNH_0216200 : Plasmodium	PKNH_02_v2	716316	717561	27	-0.82809
PKNH_0712900 : BSD-domain	PKNH_07_v2	605839	608649	42	-0.828701
PKNH_0616700 : conserved	PKNH_06_v2	743918	746431	35	-0.82871
PKNH_1428700 : hypothetical	PKNH_14_v2	1239542	1241273	44	-0.829128
PKNH_1326800 : syntaxin%2C	PKNH_13_v2	1256607	1257995	33	-0.829197
PKNH_0726100 : serine/threonine	PKNH_07_v2	1165139	1166062	25	-0.829335
[truncated: 2,746 more rows]

## Sheet: Appendix 2 Datasheet 3
Article DOI: https://doi.org/10.3201/eid2608.190864
Population Genomic Structure and Recent Evolution of Plasmodium knowlesi, Peninsular Malaysia
Appendix 2 Datasheet 3. Chromosome sequence coordinates and genes situated within four genomic regions showing extended haplotype homozygosity in the P. knowlesi population in Peninsular Malaysia.
(Highlighted SICAvar or KIR (PIR) genes were in the genomic regions in chromosomes 1 and 9 but did not contribute to the data analysis as SNPs in these genes were excluded from consideration)
Chromosome	Start of EHH window	End of EHH window	Gene ID	Gene name
CHR01	140704	231873	PKNH_0102500	conserved Plasmodium protein unknown function
			PKNH_0102600	phosphoinositide-binding protein putative
			PKNH_0102700	hypothetical protein
			PKNH_0102800	SICAvar type I
			PKNH_0102900	PIR protein
			PKNH_0103000	calcium-dependent protein kinase 3 putative
			PKNH_0103100	E3 ubiquitin-protein ligase putative
			PKNH_0103200	phosphopantetheine adenylyltransferase putative
			PKNH_0103300	protein phosphatase PPM12 putative
			PKNH_0103400	peptide chain release factor 2 putative
			PKNH_0103500	mRNA cap guanine-N7 methyltransferase putative
			PKNH_0103600	conserved Plasmodium protein unknown function
			PKNH_0103700	conserved Plasmodium protein unknown function
			PKNH_0103800	origin recognition complex subunit 2 putative
CHR07	1385107	1412887	PKNH_0731500	importin alpha re-exporter putative
			PKNH_0731600	conserved Plasmodium protein unknown function
			PKNH_0731700	CSTF domain-containing protein putative
			PKNH_0731800	conserved Plasmodium protein unknown function
			PKNH_0731900	calcyclin-binding protein putative
			PKNH_0732000	conserved Plasmodium protein unknown function
			PKNH_0732100	conserved Plasmodium protein unknown function
			PKNH_0732200	gamma-tubulin complex component putative
			PKNH_0732300	mitochondrial-processing peptidase subunit beta putative
			PKNH_0732400	conserved Plasmodium protein unknown function
			PKNH_0732500	tubulin delta chain putative
CHR09	319101	381296	PKNH_0906800	conserved Plasmodium protein unknown function
			PKNH_0906850	small nucleolar RNA snR61/Z1/Z11
			PKNH_0906900	essential nuclear protein 1 putative
			PKNH_0907000	small nucleolar RNA snoR09
			PKNH_0907100	small nucleolar RNA snoR10
			PKNH_0907150	small nucleolar RNA SNORD27
			PKNH_0907200	60S ribosomal protein L36 putative
			PKNH_0907300	conserved Plasmodium protein unknown function
			PKNH_0907400	conserved Plasmodium protein unknown function
			PKNH_0907500	Plasmodium exported protein (PHIST) unknown function
			PKNH_0907600	PIR protein
			PKNH_0907700	SICAvar type I
			PKNH_0907800	SICAvar type II (fragment)
			PKNH_0907900	pre-mRNA-processing factor 6 putative
CHR12	2586829	2901826	PKNH_1257400	aminomethyltransferase putative
			PKNH_1257500	U4/U6 small nuclear ribonucleoprotein PRP4 putative
			PKNH_1257600	conserved Plasmodium protein unknown function
			PKNH_1257700	kelch protein K13 putative
			PKNH_1257800	UDP-N-acetylglucosamine pyrophosphorylase putative
			PKNH_1257900	conserved Plasmodium protein unknown function
			PKNH_1258000	DNA repair protein RAD5 putative
			PKNH_1258100	CDT1-like protein putative
			PKNH_1258200	tRNA guanosine-2-O-methyltransferase putative
			PKNH_1258300	conserved Plasmodium protein unknown function
			PKNH_1258400	phosphoethanolamine N-methyltransferase
			PKNH_1258500	AP2 domain transcription factor putative
			PKNH_1258600	phosphoenolpyruvate carboxykinase putative
			PKNH_1258700	DNA-directed RNA polymerases I II and III subunit RPABC4 putative
			PKNH_1258800	myosin A putative
			PKNH_1258900	sporozoite protein essential for cell traversal putative
			PKNH_1259000	casein kinase II beta chain putative
			PKNH_1259100	tetratricopeptide repeat protein putative
			PKNH_1259200	conserved Plasmodium protein unknown function
			PKNH_1259300	aconitate hydratase putative
			PKNH_1259400	40S ribosomal protein S6 putative
			PKNH_1259500	V-type proton ATPase subunit D putative
			PKNH_1259600	inner membrane complex protein 1k putative
			PKNH_1259700	conserved Plasmodium protein unknown function
			PKNH_1259800	GPI mannosyltransferase 3 putative
			PKNH_1259900	inner membrane complex suture component putative
			PKNH_1260000	60S ribosomal subunit porotein L18 putative
			PKNH_1260100	small nucleolar RNA snoR20
			PKNH_1260200	60S ribosomal subunit protein L18 putative
			PKNH_1260300	U6 spliceosomal RNA
			PKNH_1260400	tRNA Arginine
			PKNH_1260500	sodium-dependent phosphate transporter putative
			PKNH_1260600	mitochondrial pyruvate carrier protein 1 putative
			PKNH_1260700	ras-related protein Rab-11B putative
			PKNH_1260800	RNA lariat debranching enzyme putative
			PKNH_1260900	conserved Plasmodium protein unknown function
			PKNH_1261000	conserved Plasmodium protein unknown function
			PKNH_1261100	nucleolar complex protein 2 putative
			PKNH_1261200	conserved Plasmodium protein unknown function
			PKNH_1261300	exosome complex component RRP42 putative
			PKNH_1261400	secreted ookinete protein putative
			PKNH_1261500	ABC transporter B family member 5 putative
			PKNH_1261600	mitotic-spindle organizing protein 1 putative
			PKNH_1261700	conserved Plasmodium protein unknown function
			PKNH_1261800	conserved Plasmodium protein unknown function
			PKNH_1261900	conserved Plasmodium protein unknown function
			PKNH_1262000	conserved Plasmodium protein unknown function
			PKNH_1262100	conserved Plasmodium protein unknown function
			PKNH_1262200	tRNA Proline
			PKNH_1262300	tRNA Methionine
			PKNH_1262400	serine/threonine protein kinase putative
			PKNH_1262500	CPW-WPC family protein
			PKNH_1262600	conserved Plasmodium protein unknown function
			PKNH_1262700	conserved Plasmodium protein unknown function
			PKNH_1262800	conserved Plasmodium protein unknown function
			PKNH_1262900	SprT-like domain-containing protein putative
			PKNH_1263000	elongation factor 1-gamma putative
			PKNH_1263100	60S ribosomal subunit protein L6e putative
			PKNH_1263200	26S proteasome regulatory subunit RPN3 putative
			PKNH_1263300	LMBR1 domain-containing protein putative
			PKNH_1263400	conserved Plasmodium protein unknown function
			PKNH_1263500	calcium-dependent protein kinase 5 putative
			PKNH_1263600	conserved Plasmodium protein unknown function
			PKNH_1263700	tRNA Serine
			PKNH_1263800	conserved Plasmodium protein unknown function
			PKNH_1263900	conserved Plasmodium protein unknown function
			PKNH_1264000	exonuclease putative
			PKNH_1264100	1-deoxy-D-xylulose 5-phosphate synthase putative
			PKNH_1264200	CDK-related protein kinase 6 putative
			PKNH_1264300	mitochondrial intermediate peptidase putative
			PKNH_1264400	tryptophan--tRNA ligase putative
			PKNH_1264500	nuclear movement protein putative
			PKNH_1264600	conserved Plasmodium protein unknown function
			PKNH_1264700	hypothetical protein conserved in Apicomplexan species
			PKNH_1264800	RanBPM and CLTH-like protein putative
			PKNH_1264900	small nucleolar RNA snoR19
			PKNH_1265000	conserved Plasmodium protein unknown function
			PKNH_1265100	conserved Plasmodium protein unknown function
			PKNH_1265200	conserved Plasmodium protein unknown function
			PKNH_1265300	conserved Plasmodium protein unknown function
			PKNH_1265400	thrombospondin-related anonymous protein
